# Supplementary material for: Exploring causal relationships between immune cells and age-related macular degeneration through univariable, bidirectional, and multivariable Mendelian analysis
Source: Front Med (Lausanne). 2024 Dec 24;11:1444277. doi: 10.3389/fmed.2024.1444277 (PMC11703709; doi:10.3389/fmed.2024.1444277)
Supplement: Supplementary file 2 [file Table_1.xlsx]

## Sheet: Supplementary Table 1
Exclusion of exposures with SNP < 3.
id.exposure	id.outcome	outcome	method	nsnp	b	se	pval	Trait.type	Panel	Statistical.trait.name	Trait	GWAS.Catalog.Accession.Number
ebi-a-GCST90001392	finn-b-H7_AMD	Age-related macular degeneration (whether dry or wet) || id:finn-b-H7_AMD	MR Egger	3	0.310516	0.820045	0.769561	Absolute count	B cell	BC_Trait10	IgD+ CD38br AC	GCST90001392
ebi-a-GCST90001392	finn-b-H7_AMD	Age-related macular degeneration (whether dry or wet) || id:finn-b-H7_AMD	Weighted median	3	0.0264446	0.166436	0.873757	Absolute count	B cell	BC_Trait10	IgD+ CD38br AC	GCST90001392
ebi-a-GCST90001392	finn-b-H7_AMD	Age-related macular degeneration (whether dry or wet) || id:finn-b-H7_AMD	Inverse variance weighted (fixed effects)	3	0.0710949	0.151316	0.638466	Absolute count	B cell	BC_Trait10	IgD+ CD38br AC	GCST90001392
ebi-a-GCST90001395	finn-b-H7_AMD	Age-related macular degeneration (whether dry or wet) || id:finn-b-H7_AMD	MR Egger	3	1.27388	0.941599	0.405226	Relative count	B cell	BC_Trait13	IgD+ CD38- %B cell	GCST90001395
ebi-a-GCST90001395	finn-b-H7_AMD	Age-related macular degeneration (whether dry or wet) || id:finn-b-H7_AMD	Weighted median	3	0.143258	0.178851	0.423139	Relative count	B cell	BC_Trait13	IgD+ CD38- %B cell	GCST90001395
ebi-a-GCST90001395	finn-b-H7_AMD	Age-related macular degeneration (whether dry or wet) || id:finn-b-H7_AMD	Inverse variance weighted (fixed effects)	3	0.149113	0.16878	0.376978	Relative count	B cell	BC_Trait13	IgD+ CD38- %B cell	GCST90001395
ebi-a-GCST90001397	finn-b-H7_AMD	Age-related macular degeneration (whether dry or wet) || id:finn-b-H7_AMD	MR Egger	5	0.0489076	0.14928	0.764728	Relative count	B cell	BC_Trait17	Unsw mem %B cell	GCST90001397
ebi-a-GCST90001397	finn-b-H7_AMD	Age-related macular degeneration (whether dry or wet) || id:finn-b-H7_AMD	Weighted median	5	0.00152223	0.0927543	0.986906	Relative count	B cell	BC_Trait17	Unsw mem %B cell	GCST90001397
ebi-a-GCST90001397	finn-b-H7_AMD	Age-related macular degeneration (whether dry or wet) || id:finn-b-H7_AMD	Inverse variance weighted (fixed effects)	5	0.0125123	0.0799878	0.875696	Relative count	B cell	BC_Trait17	Unsw mem %B cell	GCST90001397
ebi-a-GCST90001398	finn-b-H7_AMD	Age-related macular degeneration (whether dry or wet) || id:finn-b-H7_AMD	MR Egger	6	0.0733781	0.163418	0.67667	Absolute count	B cell	BC_Trait18	Unsw mem AC	GCST90001398
ebi-a-GCST90001398	finn-b-H7_AMD	Age-related macular degeneration (whether dry or wet) || id:finn-b-H7_AMD	Weighted median	6	-0.00547206	0.110276	0.960424	Absolute count	B cell	BC_Trait18	Unsw mem AC	GCST90001398
ebi-a-GCST90001398	finn-b-H7_AMD	Age-related macular degeneration (whether dry or wet) || id:finn-b-H7_AMD	Inverse variance weighted (fixed effects)	6	0.00060783	0.0852192	0.994309	Absolute count	B cell	BC_Trait18	Unsw mem AC	GCST90001398
ebi-a-GCST90001399	finn-b-H7_AMD	Age-related macular degeneration (whether dry or wet) || id:finn-b-H7_AMD	MR Egger	4	0.148621	0.149655	0.42532	Relative count	B cell	BC_Trait19	IgD- CD27- %B cell	GCST90001399
ebi-a-GCST90001399	finn-b-H7_AMD	Age-related macular degeneration (whether dry or wet) || id:finn-b-H7_AMD	Weighted median	4	0.0212049	0.0668669	0.751151	Relative count	B cell	BC_Trait19	IgD- CD27- %B cell	GCST90001399
ebi-a-GCST90001399	finn-b-H7_AMD	Age-related macular degeneration (whether dry or wet) || id:finn-b-H7_AMD	Inverse variance weighted (fixed effects)	4	-0.0115869	0.06259	0.853131	Relative count	B cell	BC_Trait19	IgD- CD27- %B cell	GCST90001399
ebi-a-GCST90001401	finn-b-H7_AMD	Age-related macular degeneration (whether dry or wet) || id:finn-b-H7_AMD	MR Egger	3	0.0941026	0.252421	0.772828	Absolute count	B cell	BC_Trait20	IgD- CD27- AC	GCST90001401
ebi-a-GCST90001401	finn-b-H7_AMD	Age-related macular degeneration (whether dry or wet) || id:finn-b-H7_AMD	Weighted median	3	-0.0259361	0.0871237	0.765938	Absolute count	B cell	BC_Trait20	IgD- CD27- AC	GCST90001401
ebi-a-GCST90001401	finn-b-H7_AMD	Age-related macular degeneration (whether dry or wet) || id:finn-b-H7_AMD	Inverse variance weighted (fixed effects)	3	-0.0294783	0.0851078	0.729069	Absolute count	B cell	BC_Trait20	IgD- CD27- AC	GCST90001401
ebi-a-GCST90001403	finn-b-H7_AMD	Age-related macular degeneration (whether dry or wet) || id:finn-b-H7_AMD	MR Egger	3	-0.256097	0.249618	0.491844	Absolute count	B cell	BC_Trait22	Sw mem AC	GCST90001403
ebi-a-GCST90001403	finn-b-H7_AMD	Age-related macular degeneration (whether dry or wet) || id:finn-b-H7_AMD	Weighted median	3	-0.168534	0.136139	0.215734	Absolute count	B cell	BC_Trait22	Sw mem AC	GCST90001403
ebi-a-GCST90001403	finn-b-H7_AMD	Age-related macular degeneration (whether dry or wet) || id:finn-b-H7_AMD	Inverse variance weighted (fixed effects)	3	-0.0628056	0.105852	0.552958	Absolute count	B cell	BC_Trait22	Sw mem AC	GCST90001403
ebi-a-GCST90001406	finn-b-H7_AMD	Age-related macular degeneration (whether dry or wet) || id:finn-b-H7_AMD	MR Egger	4	-0.658612	0.606024	0.39067	Relative count	B cell	BC_Trait25	Memory B cell %B cell	GCST90001406
ebi-a-GCST90001406	finn-b-H7_AMD	Age-related macular degeneration (whether dry or wet) || id:finn-b-H7_AMD	Weighted median	4	0.00799574	0.0934323	0.931802	Relative count	B cell	BC_Trait25	Memory B cell %B cell	GCST90001406
ebi-a-GCST90001406	finn-b-H7_AMD	Age-related macular degeneration (whether dry or wet) || id:finn-b-H7_AMD	Inverse variance weighted (fixed effects)	4	0.0403744	0.0841213	0.63126	Relative count	B cell	BC_Trait25	Memory B cell %B cell	GCST90001406
ebi-a-GCST90001407	finn-b-H7_AMD	Age-related macular degeneration (whether dry or wet) || id:finn-b-H7_AMD	MR Egger	3	0.5899	0.806433	0.597942	Absolute count	B cell	BC_Trait26	Memory B cell AC	GCST90001407
ebi-a-GCST90001407	finn-b-H7_AMD	Age-related macular degeneration (whether dry or wet) || id:finn-b-H7_AMD	Weighted median	3	0.225215	0.22568	0.318309	Absolute count	B cell	BC_Trait26	Memory B cell AC	GCST90001407
ebi-a-GCST90001407	finn-b-H7_AMD	Age-related macular degeneration (whether dry or wet) || id:finn-b-H7_AMD	Inverse variance weighted (fixed effects)	3	0.262618	0.181916	0.148845	Absolute count	B cell	BC_Trait26	Memory B cell AC	GCST90001407
ebi-a-GCST90001408	finn-b-H7_AMD	Age-related macular degeneration (whether dry or wet) || id:finn-b-H7_AMD	MR Egger	4	0.596792	0.575056	0.408374	Relative count	B cell	BC_Trait27	Naive-mature B cell %B cell	GCST90001408
ebi-a-GCST90001408	finn-b-H7_AMD	Age-related macular degeneration (whether dry or wet) || id:finn-b-H7_AMD	Weighted median	4	-0.0078359	0.0997669	0.937397	Relative count	B cell	BC_Trait27	Naive-mature B cell %B cell	GCST90001408
ebi-a-GCST90001408	finn-b-H7_AMD	Age-related macular degeneration (whether dry or wet) || id:finn-b-H7_AMD	Inverse variance weighted (fixed effects)	4	-0.0407161	0.0856723	0.634606	Relative count	B cell	BC_Trait27	Naive-mature B cell %B cell	GCST90001408
ebi-a-GCST90001411	finn-b-H7_AMD	Age-related macular degeneration (whether dry or wet) || id:finn-b-H7_AMD	MR Egger	5	-0.058618	0.236659	0.82036	Relative count	B cell	BC_Trait31	IgD+ CD24+ %B cell	GCST90001411
ebi-a-GCST90001411	finn-b-H7_AMD	Age-related macular degeneration (whether dry or wet) || id:finn-b-H7_AMD	Weighted median	5	0.00299018	0.0988676	0.975872	Relative count	B cell	BC_Trait31	IgD+ CD24+ %B cell	GCST90001411
ebi-a-GCST90001411	finn-b-H7_AMD	Age-related macular degeneration (whether dry or wet) || id:finn-b-H7_AMD	Inverse variance weighted (fixed effects)	5	0.0242086	0.0858526	0.77796	Relative count	B cell	BC_Trait31	IgD+ CD24+ %B cell	GCST90001411
ebi-a-GCST90001412	finn-b-H7_AMD	Age-related macular degeneration (whether dry or wet) || id:finn-b-H7_AMD	MR Egger	4	0.0316055	0.305635	0.927073	Absolute count	B cell	BC_Trait32	IgD+ CD24+ AC	GCST90001412
ebi-a-GCST90001412	finn-b-H7_AMD	Age-related macular degeneration (whether dry or wet) || id:finn-b-H7_AMD	Weighted median	4	0.109078	0.160441	0.496589	Absolute count	B cell	BC_Trait32	IgD+ CD24+ AC	GCST90001412
ebi-a-GCST90001412	finn-b-H7_AMD	Age-related macular degeneration (whether dry or wet) || id:finn-b-H7_AMD	Inverse variance weighted (fixed effects)	4	0.16336	0.134636	0.224998	Absolute count	B cell	BC_Trait32	IgD+ CD24+ AC	GCST90001412
ebi-a-GCST90001417	finn-b-H7_AMD	Age-related macular degeneration (whether dry or wet) || id:finn-b-H7_AMD	MR Egger	4	-0.334682	0.491056	0.565854	Relative count	B cell	BC_Trait37	CD24+ CD27+ %B cell	GCST90001417
ebi-a-GCST90001417	finn-b-H7_AMD	Age-related macular degeneration (whether dry or wet) || id:finn-b-H7_AMD	Weighted median	4	0.00142398	0.0852128	0.986667	Relative count	B cell	BC_Trait37	CD24+ CD27+ %B cell	GCST90001417
ebi-a-GCST90001417	finn-b-H7_AMD	Age-related macular degeneration (whether dry or wet) || id:finn-b-H7_AMD	Inverse variance weighted (fixed effects)	4	0.0177459	0.08008	0.824623	Relative count	B cell	BC_Trait37	CD24+ CD27+ %B cell	GCST90001417
ebi-a-GCST90001418	finn-b-H7_AMD	Age-related macular degeneration (whether dry or wet) || id:finn-b-H7_AMD	MR Egger	5	-0.0664513	0.170323	0.722478	Absolute count	B cell	BC_Trait38	CD24+ CD27+ AC	GCST90001418
ebi-a-GCST90001418	finn-b-H7_AMD	Age-related macular degeneration (whether dry or wet) || id:finn-b-H7_AMD	Weighted median	5	0.0133461	0.110411	0.903789	Absolute count	B cell	BC_Trait38	CD24+ CD27+ AC	GCST90001418
ebi-a-GCST90001418	finn-b-H7_AMD	Age-related macular degeneration (whether dry or wet) || id:finn-b-H7_AMD	Inverse variance weighted (fixed effects)	5	0.0718405	0.0910892	0.430297	Absolute count	B cell	BC_Trait38	CD24+ CD27+ AC	GCST90001418
ebi-a-GCST90001426	finn-b-H7_AMD	Age-related macular degeneration (whether dry or wet) || id:finn-b-H7_AMD	MR Egger	5	-0.854946	0.999406	0.455183	Relative count	B cell	BC_Trait48	IgD- CD38dim %lymphocyte	GCST90001426
ebi-a-GCST90001426	finn-b-H7_AMD	Age-related macular degeneration (whether dry or wet) || id:finn-b-H7_AMD	Weighted median	5	-0.0122035	0.113492	0.91437	Relative count	B cell	BC_Trait48	IgD- CD38dim %lymphocyte	GCST90001426
ebi-a-GCST90001426	finn-b-H7_AMD	Age-related macular degeneration (whether dry or wet) || id:finn-b-H7_AMD	Inverse variance weighted (fixed effects)	5	-0.00291652	0.0925708	0.974866	Relative count	B cell	BC_Trait48	IgD- CD38dim %lymphocyte	GCST90001426
ebi-a-GCST90001427	finn-b-H7_AMD	Age-related macular degeneration (whether dry or wet) || id:finn-b-H7_AMD	MR Egger	4	-0.281105	0.198185	0.291851	Relative count	B cell	BC_Trait49	IgD- CD38- %lymphocyte	GCST90001427
ebi-a-GCST90001427	finn-b-H7_AMD	Age-related macular degeneration (whether dry or wet) || id:finn-b-H7_AMD	Weighted median	4	-0.0225533	0.13092	0.863227	Relative count	B cell	BC_Trait49	IgD- CD38- %lymphocyte	GCST90001427
ebi-a-GCST90001427	finn-b-H7_AMD	Age-related macular degeneration (whether dry or wet) || id:finn-b-H7_AMD	Inverse variance weighted (fixed effects)	4	-0.0164583	0.103905	0.874144	Relative count	B cell	BC_Trait49	IgD- CD38- %lymphocyte	GCST90001427
ebi-a-GCST90001429	finn-b-H7_AMD	Age-related macular degeneration (whether dry or wet) || id:finn-b-H7_AMD	MR Egger	3	0.384505	0.818813	0.720509	Relative count	B cell	BC_Trait50	IgD+ CD38br %lymphocyte	GCST90001429
ebi-a-GCST90001429	finn-b-H7_AMD	Age-related macular degeneration (whether dry or wet) || id:finn-b-H7_AMD	Weighted median	3	0.0306674	0.195167	0.875139	Relative count	B cell	BC_Trait50	IgD+ CD38br %lymphocyte	GCST90001429
ebi-a-GCST90001429	finn-b-H7_AMD	Age-related macular degeneration (whether dry or wet) || id:finn-b-H7_AMD	Inverse variance weighted (fixed effects)	3	0.0831965	0.164644	0.613341	Relative count	B cell	BC_Trait50	IgD+ CD38br %lymphocyte	GCST90001429
ebi-a-GCST90001430	finn-b-H7_AMD	Age-related macular degeneration (whether dry or wet) || id:finn-b-H7_AMD	MR Egger	3	-0.0108382	0.639324	0.989209	Relative count	B cell	BC_Trait51	IgD+ CD38dim %lymphocyte	GCST90001430
ebi-a-GCST90001430	finn-b-H7_AMD	Age-related macular degeneration (whether dry or wet) || id:finn-b-H7_AMD	Weighted median	3	-0.0347862	0.174768	0.84223	Relative count	B cell	BC_Trait51	IgD+ CD38dim %lymphocyte	GCST90001430
ebi-a-GCST90001430	finn-b-H7_AMD	Age-related macular degeneration (whether dry or wet) || id:finn-b-H7_AMD	Inverse variance weighted (fixed effects)	3	-0.0213748	0.159516	0.893404	Relative count	B cell	BC_Trait51	IgD+ CD38dim %lymphocyte	GCST90001430
ebi-a-GCST90001432	finn-b-H7_AMD	Age-related macular degeneration (whether dry or wet) || id:finn-b-H7_AMD	MR Egger	6	0.0705323	0.159426	0.681059	Relative count	B cell	BC_Trait54	Unsw Mem %lymphocyte	GCST90001432
ebi-a-GCST90001432	finn-b-H7_AMD	Age-related macular degeneration (whether dry or wet) || id:finn-b-H7_AMD	Weighted median	6	-0.00571577	0.099229	0.954066	Relative count	B cell	BC_Trait54	Unsw Mem %lymphocyte	GCST90001432
ebi-a-GCST90001432	finn-b-H7_AMD	Age-related macular degeneration (whether dry or wet) || id:finn-b-H7_AMD	Inverse variance weighted (fixed effects)	6	0.000915361	0.0783324	0.990676	Relative count	B cell	BC_Trait54	Unsw Mem %lymphocyte	GCST90001432
ebi-a-GCST90001433	finn-b-H7_AMD	Age-related macular degeneration (whether dry or wet) || id:finn-b-H7_AMD	MR Egger	3	0.152212	0.204648	0.592878	Relative count	B cell	BC_Trait55	IgD- CD27- %lymphocyte	GCST90001433
ebi-a-GCST90001433	finn-b-H7_AMD	Age-related macular degeneration (whether dry or wet) || id:finn-b-H7_AMD	Weighted median	3	0.0290702	0.0807697	0.718911	Relative count	B cell	BC_Trait55	IgD- CD27- %lymphocyte	GCST90001433
ebi-a-GCST90001433	finn-b-H7_AMD	Age-related macular degeneration (whether dry or wet) || id:finn-b-H7_AMD	Inverse variance weighted (fixed effects)	3	0.0115616	0.0791422	0.883853	Relative count	B cell	BC_Trait55	IgD- CD27- %lymphocyte	GCST90001433
ebi-a-GCST90001434	finn-b-H7_AMD	Age-related macular degeneration (whether dry or wet) || id:finn-b-H7_AMD	MR Egger	4	-0.548046	1.74909	0.783686	Relative count	B cell	BC_Trait56	Sw mem %lymphocyte	GCST90001434
ebi-a-GCST90001434	finn-b-H7_AMD	Age-related macular degeneration (whether dry or wet) || id:finn-b-H7_AMD	Weighted median	4	0.0111199	0.108757	0.918562	Relative count	B cell	BC_Trait56	Sw mem %lymphocyte	GCST90001434
ebi-a-GCST90001434	finn-b-H7_AMD	Age-related macular degeneration (whether dry or wet) || id:finn-b-H7_AMD	Inverse variance weighted (fixed effects)	4	0.026022	0.0922257	0.777824	Relative count	B cell	BC_Trait56	Sw mem %lymphocyte	GCST90001434
ebi-a-GCST90001436	finn-b-H7_AMD	Age-related macular degeneration (whether dry or wet) || id:finn-b-H7_AMD	MR Egger	5	-0.0697995	0.185352	0.731544	Relative count	B cell	BC_Trait58	Memory B cell %lymphocyte	GCST90001436
ebi-a-GCST90001436	finn-b-H7_AMD	Age-related macular degeneration (whether dry or wet) || id:finn-b-H7_AMD	Weighted median	5	0.0166795	0.112394	0.882025	Relative count	B cell	BC_Trait58	Memory B cell %lymphocyte	GCST90001436
ebi-a-GCST90001436	finn-b-H7_AMD	Age-related macular degeneration (whether dry or wet) || id:finn-b-H7_AMD	Inverse variance weighted (fixed effects)	5	0.0756052	0.0877999	0.389179	Relative count	B cell	BC_Trait58	Memory B cell %lymphocyte	GCST90001436
ebi-a-GCST90001438	finn-b-H7_AMD	Age-related macular degeneration (whether dry or wet) || id:finn-b-H7_AMD	MR Egger	3	-0.617451	2.75729	0.859753	Absolute count	B cell	BC_Trait6	IgD- CD38dim AC	GCST90001438
ebi-a-GCST90001438	finn-b-H7_AMD	Age-related macular degeneration (whether dry or wet) || id:finn-b-H7_AMD	Weighted median	3	0.00972497	0.159696	0.951441	Absolute count	B cell	BC_Trait6	IgD- CD38dim AC	GCST90001438
ebi-a-GCST90001438	finn-b-H7_AMD	Age-related macular degeneration (whether dry or wet) || id:finn-b-H7_AMD	Inverse variance weighted (fixed effects)	3	0.0292456	0.130598	0.822807	Absolute count	B cell	BC_Trait6	IgD- CD38dim AC	GCST90001438
ebi-a-GCST90001439	finn-b-H7_AMD	Age-related macular degeneration (whether dry or wet) || id:finn-b-H7_AMD	MR Egger	5	0.0633727	0.177279	0.744406	Relative count	B cell	BC_Trait61	IgD+ CD24+ %lymphocyte	GCST90001439
ebi-a-GCST90001439	finn-b-H7_AMD	Age-related macular degeneration (whether dry or wet) || id:finn-b-H7_AMD	Weighted median	5	0.00319504	0.0955226	0.973317	Relative count	B cell	BC_Trait61	IgD+ CD24+ %lymphocyte	GCST90001439
ebi-a-GCST90001439	finn-b-H7_AMD	Age-related macular degeneration (whether dry or wet) || id:finn-b-H7_AMD	Inverse variance weighted (fixed effects)	5	0.0161297	0.0838253	0.847413	Relative count	B cell	BC_Trait61	IgD+ CD24+ %lymphocyte	GCST90001439
ebi-a-GCST90001442	finn-b-H7_AMD	Age-related macular degeneration (whether dry or wet) || id:finn-b-H7_AMD	MR Egger	5	0.0509531	0.16285	0.774858	Relative count	B cell	BC_Trait64	CD24+ CD27+ %lymphocyte	GCST90001442
ebi-a-GCST90001442	finn-b-H7_AMD	Age-related macular degeneration (whether dry or wet) || id:finn-b-H7_AMD	Weighted median	5	0.00351856	0.0962687	0.970844	Relative count	B cell	BC_Trait64	CD24+ CD27+ %lymphocyte	GCST90001442
ebi-a-GCST90001442	finn-b-H7_AMD	Age-related macular degeneration (whether dry or wet) || id:finn-b-H7_AMD	Inverse variance weighted (fixed effects)	5	0.0177354	0.0829924	0.830781	Relative count	B cell	BC_Trait64	CD24+ CD27+ %lymphocyte	GCST90001442
ebi-a-GCST90001450	finn-b-H7_AMD	Age-related macular degeneration (whether dry or wet) || id:finn-b-H7_AMD	MR Egger	4	-0.207384	0.364877	0.627092	Absolute count	cDC	DC_Trait526	CD62L- monocyte AC	GCST90001450
ebi-a-GCST90001450	finn-b-H7_AMD	Age-related macular degeneration (whether dry or wet) || id:finn-b-H7_AMD	Weighted median	4	0.0530346	0.0971157	0.585	Absolute count	cDC	DC_Trait526	CD62L- monocyte AC	GCST90001450
ebi-a-GCST90001450	finn-b-H7_AMD	Age-related macular degeneration (whether dry or wet) || id:finn-b-H7_AMD	Inverse variance weighted (fixed effects)	4	0.0519072	0.0878848	0.55477	Absolute count	cDC	DC_Trait526	CD62L- monocyte AC	GCST90001450
ebi-a-GCST90001451	finn-b-H7_AMD	Age-related macular degeneration (whether dry or wet) || id:finn-b-H7_AMD	MR Egger	6	-0.126985	0.16106	0.474542	Relative count	cDC	DC_Trait527	CD62L- monocyte %monocyte	GCST90001451
ebi-a-GCST90001451	finn-b-H7_AMD	Age-related macular degeneration (whether dry or wet) || id:finn-b-H7_AMD	Weighted median	6	0.00385998	0.0711477	0.956734	Relative count	cDC	DC_Trait527	CD62L- monocyte %monocyte	GCST90001451
ebi-a-GCST90001451	finn-b-H7_AMD	Age-related macular degeneration (whether dry or wet) || id:finn-b-H7_AMD	Inverse variance weighted (fixed effects)	6	0.0302363	0.0609247	0.61969	Relative count	cDC	DC_Trait527	CD62L- monocyte %monocyte	GCST90001451
ebi-a-GCST90001458	finn-b-H7_AMD	Age-related macular degeneration (whether dry or wet) || id:finn-b-H7_AMD	MR Egger	4	0.08509	0.0944633	0.462777	Absolute count	cDC	f_DC_Trait502	Myeloid DC AC	GCST90001458
ebi-a-GCST90001458	finn-b-H7_AMD	Age-related macular degeneration (whether dry or wet) || id:finn-b-H7_AMD	Weighted median	4	0.00248934	0.0579098	0.965712	Absolute count	cDC	f_DC_Trait502	Myeloid DC AC	GCST90001458
ebi-a-GCST90001458	finn-b-H7_AMD	Age-related macular degeneration (whether dry or wet) || id:finn-b-H7_AMD	Inverse variance weighted (fixed effects)	4	-0.0175418	0.0534688	0.742855	Absolute count	cDC	f_DC_Trait502	Myeloid DC AC	GCST90001458
ebi-a-GCST90001459	finn-b-H7_AMD	Age-related macular degeneration (whether dry or wet) || id:finn-b-H7_AMD	MR Egger	5	0.05368	0.102604	0.637035	Relative count	cDC	f_DC_Trait503	Myeloid DC %DC	GCST90001459
ebi-a-GCST90001459	finn-b-H7_AMD	Age-related macular degeneration (whether dry or wet) || id:finn-b-H7_AMD	Weighted median	5	0.0198078	0.0613027	0.746608	Relative count	cDC	f_DC_Trait503	Myeloid DC %DC	GCST90001459
ebi-a-GCST90001459	finn-b-H7_AMD	Age-related macular degeneration (whether dry or wet) || id:finn-b-H7_AMD	Inverse variance weighted (fixed effects)	5	-0.00121548	0.055362	0.982484	Relative count	cDC	f_DC_Trait503	Myeloid DC %DC	GCST90001459
ebi-a-GCST90001462	finn-b-H7_AMD	Age-related macular degeneration (whether dry or wet) || id:finn-b-H7_AMD	MR Egger	5	0.087121	0.127243	0.542699	Absolute count	cDC	f_DC_Trait508	CD62L- DC AC	GCST90001462
ebi-a-GCST90001462	finn-b-H7_AMD	Age-related macular degeneration (whether dry or wet) || id:finn-b-H7_AMD	Weighted median	5	0.0157965	0.0462056	0.732445	Absolute count	cDC	f_DC_Trait508	CD62L- DC AC	GCST90001462
ebi-a-GCST90001462	finn-b-H7_AMD	Age-related macular degeneration (whether dry or wet) || id:finn-b-H7_AMD	Inverse variance weighted (fixed effects)	5	-0.00288894	0.0456447	0.949534	Absolute count	cDC	f_DC_Trait508	CD62L- DC AC	GCST90001462
ebi-a-GCST90001463	finn-b-H7_AMD	Age-related macular degeneration (whether dry or wet) || id:finn-b-H7_AMD	MR Egger	5	0.0215011	0.0952927	0.835985	Relative count	cDC	f_DC_Trait509	CD62L- DC %DC	GCST90001463
ebi-a-GCST90001463	finn-b-H7_AMD	Age-related macular degeneration (whether dry or wet) || id:finn-b-H7_AMD	Weighted median	5	0.00859641	0.0493491	0.861711	Relative count	cDC	f_DC_Trait509	CD62L- DC %DC	GCST90001463
ebi-a-GCST90001463	finn-b-H7_AMD	Age-related macular degeneration (whether dry or wet) || id:finn-b-H7_AMD	Inverse variance weighted (fixed effects)	5	0.00753169	0.0445796	0.865836	Relative count	cDC	f_DC_Trait509	CD62L- DC %DC	GCST90001463
ebi-a-GCST90001464	finn-b-H7_AMD	Age-related macular degeneration (whether dry or wet) || id:finn-b-H7_AMD	MR Egger	5	0.0729741	0.109683	0.553428	Absolute count	cDC	f_DC_Trait512	CD86+ myeloid DC AC	GCST90001464
ebi-a-GCST90001464	finn-b-H7_AMD	Age-related macular degeneration (whether dry or wet) || id:finn-b-H7_AMD	Weighted median	5	0.0153207	0.0465418	0.742019	Absolute count	cDC	f_DC_Trait512	CD86+ myeloid DC AC	GCST90001464
ebi-a-GCST90001464	finn-b-H7_AMD	Age-related macular degeneration (whether dry or wet) || id:finn-b-H7_AMD	Inverse variance weighted (fixed effects)	5	-0.00171888	0.0435637	0.968526	Absolute count	cDC	f_DC_Trait512	CD86+ myeloid DC AC	GCST90001464
ebi-a-GCST90001465	finn-b-H7_AMD	Age-related macular degeneration (whether dry or wet) || id:finn-b-H7_AMD	MR Egger	4	0.0647989	0.121366	0.6468	Relative count	cDC	f_DC_Trait513	CD86+ myeloid DC %DC	GCST90001465
ebi-a-GCST90001465	finn-b-H7_AMD	Age-related macular degeneration (whether dry or wet) || id:finn-b-H7_AMD	Weighted median	4	0.0157238	0.0458413	0.731595	Relative count	cDC	f_DC_Trait513	CD86+ myeloid DC %DC	GCST90001465
ebi-a-GCST90001465	finn-b-H7_AMD	Age-related macular degeneration (whether dry or wet) || id:finn-b-H7_AMD	Inverse variance weighted (fixed effects)	4	0.0041899	0.0450184	0.925847	Relative count	cDC	f_DC_Trait513	CD86+ myeloid DC %DC	GCST90001465
ebi-a-GCST90001468	finn-b-H7_AMD	Age-related macular degeneration (whether dry or wet) || id:finn-b-H7_AMD	MR Egger	5	0.0815095	0.118201	0.540009	Absolute count	cDC	f_DC_Trait516	CD62L- myeloid DC AC	GCST90001468
ebi-a-GCST90001468	finn-b-H7_AMD	Age-related macular degeneration (whether dry or wet) || id:finn-b-H7_AMD	Weighted median	5	0.0145354	0.0436154	0.738936	Absolute count	cDC	f_DC_Trait516	CD62L- myeloid DC AC	GCST90001468
ebi-a-GCST90001468	finn-b-H7_AMD	Age-related macular degeneration (whether dry or wet) || id:finn-b-H7_AMD	Inverse variance weighted (fixed effects)	5	-0.00263847	0.0422737	0.950233	Absolute count	cDC	f_DC_Trait516	CD62L- myeloid DC AC	GCST90001468
ebi-a-GCST90001469	finn-b-H7_AMD	Age-related macular degeneration (whether dry or wet) || id:finn-b-H7_AMD	MR Egger	6	0.0353845	0.0782623	0.674611	Relative count	cDC	f_DC_Trait517	CD62L- myeloid DC %DC	GCST90001469
ebi-a-GCST90001469	finn-b-H7_AMD	Age-related macular degeneration (whether dry or wet) || id:finn-b-H7_AMD	Weighted median	6	0.0138833	0.0441998	0.753443	Relative count	cDC	f_DC_Trait517	CD62L- myeloid DC %DC	GCST90001469
ebi-a-GCST90001469	finn-b-H7_AMD	Age-related macular degeneration (whether dry or wet) || id:finn-b-H7_AMD	Inverse variance weighted (fixed effects)	6	-0.00383316	0.0407119	0.924987	Relative count	cDC	f_DC_Trait517	CD62L- myeloid DC %DC	GCST90001469
ebi-a-GCST90001471	finn-b-H7_AMD	Age-related macular degeneration (whether dry or wet) || id:finn-b-H7_AMD	MR Egger	3	-0.153924	5.60328	0.982516	Relative count	cDC	f_DC_Trait519	CD62L- plasmacytoid DC %DC	GCST90001471
ebi-a-GCST90001471	finn-b-H7_AMD	Age-related macular degeneration (whether dry or wet) || id:finn-b-H7_AMD	Weighted median	3	0.0370519	0.0799712	0.643138	Relative count	cDC	f_DC_Trait519	CD62L- plasmacytoid DC %DC	GCST90001471
ebi-a-GCST90001471	finn-b-H7_AMD	Age-related macular degeneration (whether dry or wet) || id:finn-b-H7_AMD	Inverse variance weighted (fixed effects)	3	0.0373467	0.0771967	0.628538	Relative count	cDC	f_DC_Trait519	CD62L- plasmacytoid DC %DC	GCST90001471
ebi-a-GCST90001472	finn-b-H7_AMD	Age-related macular degeneration (whether dry or wet) || id:finn-b-H7_AMD	MR Egger	5	0.0721643	0.100028	0.522781	Absolute count	cDC	f_DC_Trait520	CD62L- CD86+ myeloid DC AC	GCST90001472
ebi-a-GCST90001472	finn-b-H7_AMD	Age-related macular degeneration (whether dry or wet) || id:finn-b-H7_AMD	Weighted median	5	0.0130574	0.0394195	0.740461	Absolute count	cDC	f_DC_Trait520	CD62L- CD86+ myeloid DC AC	GCST90001472
ebi-a-GCST90001472	finn-b-H7_AMD	Age-related macular degeneration (whether dry or wet) || id:finn-b-H7_AMD	Inverse variance weighted (fixed effects)	5	-0.00127559	0.0378016	0.973081	Absolute count	cDC	f_DC_Trait520	CD62L- CD86+ myeloid DC AC	GCST90001472
ebi-a-GCST90001473	finn-b-H7_AMD	Age-related macular degeneration (whether dry or wet) || id:finn-b-H7_AMD	MR Egger	6	0.032925	0.0681213	0.654127	Relative count	cDC	f_DC_Trait521	CD62L- CD86+ myeloid DC %DC	GCST90001473
ebi-a-GCST90001473	finn-b-H7_AMD	Age-related macular degeneration (whether dry or wet) || id:finn-b-H7_AMD	Weighted median	6	0.0128147	0.0396591	0.746604	Relative count	cDC	f_DC_Trait521	CD62L- CD86+ myeloid DC %DC	GCST90001473
ebi-a-GCST90001473	finn-b-H7_AMD	Age-related macular degeneration (whether dry or wet) || id:finn-b-H7_AMD	Inverse variance weighted (fixed effects)	6	-0.00225665	0.0370309	0.951407	Relative count	cDC	f_DC_Trait521	CD62L- CD86+ myeloid DC %DC	GCST90001473
ebi-a-GCST90001474	finn-b-H7_AMD	Age-related macular degeneration (whether dry or wet) || id:finn-b-H7_AMD	MR Egger	5	0.0123994	0.0999699	0.909134	Relative count	cDC	f_DC_Trait522	Plasmacytoid DC %DC	GCST90001474
ebi-a-GCST90001474	finn-b-H7_AMD	Age-related macular degeneration (whether dry or wet) || id:finn-b-H7_AMD	Weighted median	5	-0.0114734	0.0601446	0.848711	Relative count	cDC	f_DC_Trait522	Plasmacytoid DC %DC	GCST90001474
ebi-a-GCST90001474	finn-b-H7_AMD	Age-related macular degeneration (whether dry or wet) || id:finn-b-H7_AMD	Inverse variance weighted (fixed effects)	5	-0.0167954	0.0543288	0.757212	Relative count	cDC	f_DC_Trait522	Plasmacytoid DC %DC	GCST90001474
ebi-a-GCST90001475	finn-b-H7_AMD	Age-related macular degeneration (whether dry or wet) || id:finn-b-H7_AMD	MR Egger	5	0.099447	1.21682	0.940011	Relative count	TBNK	f_MONO_Trait503	HLA DR++ monocyte %monocyte	GCST90001475
ebi-a-GCST90001475	finn-b-H7_AMD	Age-related macular degeneration (whether dry or wet) || id:finn-b-H7_AMD	Weighted median	5	-0.258648	0.0903148	0.00418533	Relative count	TBNK	f_MONO_Trait503	HLA DR++ monocyte %monocyte	GCST90001475
ebi-a-GCST90001475	finn-b-H7_AMD	Age-related macular degeneration (whether dry or wet) || id:finn-b-H7_AMD	Inverse variance weighted (multiplicative random effects)	5	-0.105793	0.196543	0.590391	Relative count	TBNK	f_MONO_Trait503	HLA DR++ monocyte %monocyte	GCST90001475
ebi-a-GCST90001476	finn-b-H7_AMD	Age-related macular degeneration (whether dry or wet) || id:finn-b-H7_AMD	MR Egger	4	0.378735	0.961221	0.731612	Relative count	TBNK	f_MONO_Trait504	HLA DR++ monocyte %leukocyte	GCST90001476
ebi-a-GCST90001476	finn-b-H7_AMD	Age-related macular degeneration (whether dry or wet) || id:finn-b-H7_AMD	Weighted median	4	-0.0973054	0.0956095	0.308803	Relative count	TBNK	f_MONO_Trait504	HLA DR++ monocyte %leukocyte	GCST90001476
ebi-a-GCST90001476	finn-b-H7_AMD	Age-related macular degeneration (whether dry or wet) || id:finn-b-H7_AMD	Inverse variance weighted (multiplicative random effects)	4	-0.055271	0.176087	0.753609	Relative count	TBNK	f_MONO_Trait504	HLA DR++ monocyte %leukocyte	GCST90001476
ebi-a-GCST90001480	finn-b-H7_AMD	Age-related macular degeneration (whether dry or wet) || id:finn-b-H7_AMD	MR Egger	7	-0.121401	0.0698136	0.14254	Absolute count	Treg	f_Treg_Trait503	Resting Treg AC	GCST90001480
ebi-a-GCST90001480	finn-b-H7_AMD	Age-related macular degeneration (whether dry or wet) || id:finn-b-H7_AMD	Weighted median	7	-0.0649313	0.051915	0.211035	Absolute count	Treg	f_Treg_Trait503	Resting Treg AC	GCST90001480
ebi-a-GCST90001480	finn-b-H7_AMD	Age-related macular degeneration (whether dry or wet) || id:finn-b-H7_AMD	Inverse variance weighted (fixed effects)	7	-0.0652699	0.0448687	0.145757	Absolute count	Treg	f_Treg_Trait503	Resting Treg AC	GCST90001480
ebi-a-GCST90001481	finn-b-H7_AMD	Age-related macular degeneration (whether dry or wet) || id:finn-b-H7_AMD	MR Egger	12	-0.0151105	0.0248121	0.556107	Relative count	Treg	f_Treg_Trait504	Resting Treg % CD4 Treg	GCST90001481
ebi-a-GCST90001481	finn-b-H7_AMD	Age-related macular degeneration (whether dry or wet) || id:finn-b-H7_AMD	Weighted median	12	-0.0159279	0.0226576	0.482067	Relative count	Treg	f_Treg_Trait504	Resting Treg % CD4 Treg	GCST90001481
ebi-a-GCST90001481	finn-b-H7_AMD	Age-related macular degeneration (whether dry or wet) || id:finn-b-H7_AMD	Inverse variance weighted (fixed effects)	12	-0.0162028	0.016171	0.316361	Relative count	Treg	f_Treg_Trait504	Resting Treg % CD4 Treg	GCST90001481
ebi-a-GCST90001482	finn-b-H7_AMD	Age-related macular degeneration (whether dry or wet) || id:finn-b-H7_AMD	MR Egger	9	-0.0171353	0.023494	0.489468	Relative count	Treg	f_Treg_Trait505	Resting Treg %CD4	GCST90001482
ebi-a-GCST90001482	finn-b-H7_AMD	Age-related macular degeneration (whether dry or wet) || id:finn-b-H7_AMD	Weighted median	9	-0.015241	0.0217272	0.483008	Relative count	Treg	f_Treg_Trait505	Resting Treg %CD4	GCST90001482
ebi-a-GCST90001482	finn-b-H7_AMD	Age-related macular degeneration (whether dry or wet) || id:finn-b-H7_AMD	Inverse variance weighted (fixed effects)	9	-0.0143926	0.0172426	0.40388	Relative count	Treg	f_Treg_Trait505	Resting Treg %CD4	GCST90001482
ebi-a-GCST90001483	finn-b-H7_AMD	Age-related macular degeneration (whether dry or wet) || id:finn-b-H7_AMD	MR Egger	13	-0.0564669	0.0443602	0.229292	Absolute count	Treg	f_Treg_Trait506	CD39+ resting Treg AC	GCST90001483
ebi-a-GCST90001483	finn-b-H7_AMD	Age-related macular degeneration (whether dry or wet) || id:finn-b-H7_AMD	Weighted median	13	-0.0537396	0.0388301	0.166368	Absolute count	Treg	f_Treg_Trait506	CD39+ resting Treg AC	GCST90001483
ebi-a-GCST90001483	finn-b-H7_AMD	Age-related macular degeneration (whether dry or wet) || id:finn-b-H7_AMD	Inverse variance weighted (fixed effects)	13	-0.0243003	0.0293624	0.407897	Absolute count	Treg	f_Treg_Trait506	CD39+ resting Treg AC	GCST90001483
ebi-a-GCST90001484	finn-b-H7_AMD	Age-related macular degeneration (whether dry or wet) || id:finn-b-H7_AMD	MR Egger	8	-0.0902243	0.045437	0.0942759	Relative count	Treg	f_Treg_Trait507	CD39+ resting Treg %resting Treg	GCST90001484
ebi-a-GCST90001484	finn-b-H7_AMD	Age-related macular degeneration (whether dry or wet) || id:finn-b-H7_AMD	Weighted median	8	-0.0311515	0.0259476	0.229925	Relative count	Treg	f_Treg_Trait507	CD39+ resting Treg %resting Treg	GCST90001484
ebi-a-GCST90001484	finn-b-H7_AMD	Age-related macular degeneration (whether dry or wet) || id:finn-b-H7_AMD	Inverse variance weighted (fixed effects)	8	-0.0232198	0.0233797	0.320632	Relative count	Treg	f_Treg_Trait507	CD39+ resting Treg %resting Treg	GCST90001484
ebi-a-GCST90001485	finn-b-H7_AMD	Age-related macular degeneration (whether dry or wet) || id:finn-b-H7_AMD	MR Egger	17	-0.0424921	0.0220069	0.0726247	Relative count	Treg	f_Treg_Trait508	CD39+ resting Treg % CD4 Treg	GCST90001485
ebi-a-GCST90001485	finn-b-H7_AMD	Age-related macular degeneration (whether dry or wet) || id:finn-b-H7_AMD	Weighted median	17	-0.0276509	0.0211589	0.191274	Relative count	Treg	f_Treg_Trait508	CD39+ resting Treg % CD4 Treg	GCST90001485
ebi-a-GCST90001485	finn-b-H7_AMD	Age-related macular degeneration (whether dry or wet) || id:finn-b-H7_AMD	Inverse variance weighted (fixed effects)	17	-0.0380555	0.0139783	0.00647972	Relative count	Treg	f_Treg_Trait508	CD39+ resting Treg % CD4 Treg	GCST90001485
ebi-a-GCST90001487	finn-b-H7_AMD	Age-related macular degeneration (whether dry or wet) || id:finn-b-H7_AMD	MR Egger	4	0.0346196	0.143653	0.832013	Relative count	Treg	f_Treg_Trait510	Activated Treg %CD4 Treg	GCST90001487
ebi-a-GCST90001487	finn-b-H7_AMD	Age-related macular degeneration (whether dry or wet) || id:finn-b-H7_AMD	Weighted median	4	0.0415796	0.0571959	0.467246	Relative count	Treg	f_Treg_Trait510	Activated Treg %CD4 Treg	GCST90001487
ebi-a-GCST90001487	finn-b-H7_AMD	Age-related macular degeneration (whether dry or wet) || id:finn-b-H7_AMD	Inverse variance weighted (fixed effects)	4	0.0169465	0.0392669	0.666053	Relative count	Treg	f_Treg_Trait510	Activated Treg %CD4 Treg	GCST90001487
ebi-a-GCST90001488	finn-b-H7_AMD	Age-related macular degeneration (whether dry or wet) || id:finn-b-H7_AMD	MR Egger	4	0.0970272	0.144571	0.571263	Relative count	Treg	f_Treg_Trait511	Activated Treg %CD4	GCST90001488
ebi-a-GCST90001488	finn-b-H7_AMD	Age-related macular degeneration (whether dry or wet) || id:finn-b-H7_AMD	Weighted median	4	0.0701578	0.0714845	0.326375	Relative count	Treg	f_Treg_Trait511	Activated Treg %CD4	GCST90001488
ebi-a-GCST90001488	finn-b-H7_AMD	Age-related macular degeneration (whether dry or wet) || id:finn-b-H7_AMD	Inverse variance weighted (multiplicative random effects)	4	0.0777372	0.0892723	0.38387	Relative count	Treg	f_Treg_Trait511	Activated Treg %CD4	GCST90001488
ebi-a-GCST90001489	finn-b-H7_AMD	Age-related macular degeneration (whether dry or wet) || id:finn-b-H7_AMD	MR Egger	6	-0.0816352	0.0466965	0.155341	Absolute count	Treg	f_Treg_Trait512	CD39+ activated Treg AC	GCST90001489
ebi-a-GCST90001489	finn-b-H7_AMD	Age-related macular degeneration (whether dry or wet) || id:finn-b-H7_AMD	Weighted median	6	-0.0129209	0.0283943	0.649071	Absolute count	Treg	f_Treg_Trait512	CD39+ activated Treg AC	GCST90001489
ebi-a-GCST90001489	finn-b-H7_AMD	Age-related macular degeneration (whether dry or wet) || id:finn-b-H7_AMD	Inverse variance weighted (fixed effects)	6	-0.00522957	0.0239384	0.827071	Absolute count	Treg	f_Treg_Trait512	CD39+ activated Treg AC	GCST90001489
ebi-a-GCST90001491	finn-b-H7_AMD	Age-related macular degeneration (whether dry or wet) || id:finn-b-H7_AMD	MR Egger	7	-0.0638774	0.0424184	0.192442	Relative count	Treg	f_Treg_Trait514	CD39+ activated Treg %CD4 Treg	GCST90001491
ebi-a-GCST90001491	finn-b-H7_AMD	Age-related macular degeneration (whether dry or wet) || id:finn-b-H7_AMD	Weighted median	7	-0.0194119	0.0264899	0.463679	Relative count	Treg	f_Treg_Trait514	CD39+ activated Treg %CD4 Treg	GCST90001491
ebi-a-GCST90001491	finn-b-H7_AMD	Age-related macular degeneration (whether dry or wet) || id:finn-b-H7_AMD	Inverse variance weighted (fixed effects)	7	-0.00862497	0.0233466	0.711806	Relative count	Treg	f_Treg_Trait514	CD39+ activated Treg %CD4 Treg	GCST90001491
ebi-a-GCST90001492	finn-b-H7_AMD	Age-related macular degeneration (whether dry or wet) || id:finn-b-H7_AMD	MR Egger	7	0.00922455	0.0569154	0.877593	Absolute count	Treg	f_Treg_Trait515	Secreting Treg AC	GCST90001492
ebi-a-GCST90001492	finn-b-H7_AMD	Age-related macular degeneration (whether dry or wet) || id:finn-b-H7_AMD	Weighted median	7	-0.0138762	0.0465046	0.76541	Absolute count	Treg	f_Treg_Trait515	Secreting Treg AC	GCST90001492
ebi-a-GCST90001492	finn-b-H7_AMD	Age-related macular degeneration (whether dry or wet) || id:finn-b-H7_AMD	Inverse variance weighted (multiplicative random effects)	7	0.0300522	0.0396493	0.448481	Absolute count	Treg	f_Treg_Trait515	Secreting Treg AC	GCST90001492
ebi-a-GCST90001493	finn-b-H7_AMD	Age-related macular degeneration (whether dry or wet) || id:finn-b-H7_AMD	MR Egger	10	0.101161	0.0400304	0.0354144	Relative count	Treg	f_Treg_Trait516	Secreting Treg % CD4 Treg	GCST90001493
ebi-a-GCST90001493	finn-b-H7_AMD	Age-related macular degeneration (whether dry or wet) || id:finn-b-H7_AMD	Weighted median	10	0.0670729	0.0266602	0.0118747	Relative count	Treg	f_Treg_Trait516	Secreting Treg % CD4 Treg	GCST90001493
ebi-a-GCST90001493	finn-b-H7_AMD	Age-related macular degeneration (whether dry or wet) || id:finn-b-H7_AMD	Inverse variance weighted (fixed effects)	10	0.0758243	0.0230496	0.00100327	Relative count	Treg	f_Treg_Trait516	Secreting Treg % CD4 Treg	GCST90001493
ebi-a-GCST90001494	finn-b-H7_AMD	Age-related macular degeneration (whether dry or wet) || id:finn-b-H7_AMD	MR Egger	9	0.0317187	0.0393465	0.44668	Relative count	Treg	f_Treg_Trait517	Secreting Treg %CD4	GCST90001494
ebi-a-GCST90001494	finn-b-H7_AMD	Age-related macular degeneration (whether dry or wet) || id:finn-b-H7_AMD	Weighted median	9	0.0243506	0.0341141	0.475352	Relative count	Treg	f_Treg_Trait517	Secreting Treg %CD4	GCST90001494
ebi-a-GCST90001494	finn-b-H7_AMD	Age-related macular degeneration (whether dry or wet) || id:finn-b-H7_AMD	Inverse variance weighted (fixed effects)	9	0.0303504	0.0223216	0.173928	Relative count	Treg	f_Treg_Trait517	Secreting Treg %CD4	GCST90001494
ebi-a-GCST90001495	finn-b-H7_AMD	Age-related macular degeneration (whether dry or wet) || id:finn-b-H7_AMD	MR Egger	6	-0.0712827	0.0425405	0.169117	Absolute count	Treg	f_Treg_Trait518	CD39+ secreting Treg AC	GCST90001495
ebi-a-GCST90001495	finn-b-H7_AMD	Age-related macular degeneration (whether dry or wet) || id:finn-b-H7_AMD	Weighted median	6	-0.0124335	0.0246827	0.614448	Absolute count	Treg	f_Treg_Trait518	CD39+ secreting Treg AC	GCST90001495
ebi-a-GCST90001495	finn-b-H7_AMD	Age-related macular degeneration (whether dry or wet) || id:finn-b-H7_AMD	Inverse variance weighted (fixed effects)	6	-0.00482316	0.021835	0.825177	Absolute count	Treg	f_Treg_Trait518	CD39+ secreting Treg AC	GCST90001495
ebi-a-GCST90001496	finn-b-H7_AMD	Age-related macular degeneration (whether dry or wet) || id:finn-b-H7_AMD	MR Egger	6	0.0607835	0.167594	0.735194	Relative count	Treg	f_Treg_Trait519	CD39+ secreting Treg %secreting Treg	GCST90001496
ebi-a-GCST90001496	finn-b-H7_AMD	Age-related macular degeneration (whether dry or wet) || id:finn-b-H7_AMD	Weighted median	6	0.0731431	0.0560287	0.191738	Relative count	Treg	f_Treg_Trait519	CD39+ secreting Treg %secreting Treg	GCST90001496
ebi-a-GCST90001496	finn-b-H7_AMD	Age-related macular degeneration (whether dry or wet) || id:finn-b-H7_AMD	Inverse variance weighted (fixed effects)	6	0.064216	0.0481542	0.182352	Relative count	Treg	f_Treg_Trait519	CD39+ secreting Treg %secreting Treg	GCST90001496
ebi-a-GCST90001497	finn-b-H7_AMD	Age-related macular degeneration (whether dry or wet) || id:finn-b-H7_AMD	MR Egger	6	0.0643955	0.173621	0.729522	Relative count	Treg	f_Treg_Trait520	CD39+ secreting Treg %CD4 Treg	GCST90001497
ebi-a-GCST90001497	finn-b-H7_AMD	Age-related macular degeneration (whether dry or wet) || id:finn-b-H7_AMD	Weighted median	6	0.0727561	0.0559862	0.19376	Relative count	Treg	f_Treg_Trait520	CD39+ secreting Treg %CD4 Treg	GCST90001497
ebi-a-GCST90001497	finn-b-H7_AMD	Age-related macular degeneration (whether dry or wet) || id:finn-b-H7_AMD	Inverse variance weighted (fixed effects)	6	0.0652082	0.0488097	0.18156	Relative count	Treg	f_Treg_Trait520	CD39+ secreting Treg %CD4 Treg	GCST90001497
ebi-a-GCST90001499	finn-b-H7_AMD	Age-related macular degeneration (whether dry or wet) || id:finn-b-H7_AMD	MR Egger	10	-0.0983628	0.0393393	0.0369209	Relative count	Treg	f_Treg_Trait522	Activated & resting Treg % CD4 Treg	GCST90001499
ebi-a-GCST90001499	finn-b-H7_AMD	Age-related macular degeneration (whether dry or wet) || id:finn-b-H7_AMD	Weighted median	10	-0.0658359	0.0272047	0.0155199	Relative count	Treg	f_Treg_Trait522	Activated & resting Treg % CD4 Treg	GCST90001499
ebi-a-GCST90001499	finn-b-H7_AMD	Age-related macular degeneration (whether dry or wet) || id:finn-b-H7_AMD	Inverse variance weighted (fixed effects)	10	-0.0744374	0.0226746	0.0010276	Relative count	Treg	f_Treg_Trait522	Activated & resting Treg % CD4 Treg	GCST90001499
ebi-a-GCST90001500	finn-b-H7_AMD	Age-related macular degeneration (whether dry or wet) || id:finn-b-H7_AMD	MR Egger	4	-0.105623	0.0940882	0.378271	Relative count	Treg	f_Treg_Trait523	Activated & resting Treg %CD4+	GCST90001500
ebi-a-GCST90001500	finn-b-H7_AMD	Age-related macular degeneration (whether dry or wet) || id:finn-b-H7_AMD	Weighted median	4	-0.0660789	0.046468	0.155018	Relative count	Treg	f_Treg_Trait523	Activated & resting Treg %CD4+	GCST90001500
ebi-a-GCST90001500	finn-b-H7_AMD	Age-related macular degeneration (whether dry or wet) || id:finn-b-H7_AMD	Inverse variance weighted (fixed effects)	4	-0.0792418	0.043895	0.071034	Relative count	Treg	f_Treg_Trait523	Activated & resting Treg %CD4+	GCST90001500
ebi-a-GCST90001501	finn-b-H7_AMD	Age-related macular degeneration (whether dry or wet) || id:finn-b-H7_AMD	MR Egger	5	0.0146873	0.118208	0.908975	Absolute count	Treg	f_Treg_Trait527	Activated & secreting Treg AC	GCST90001501
ebi-a-GCST90001501	finn-b-H7_AMD	Age-related macular degeneration (whether dry or wet) || id:finn-b-H7_AMD	Weighted median	5	-0.00805209	0.0484513	0.868008	Absolute count	Treg	f_Treg_Trait527	Activated & secreting Treg AC	GCST90001501
ebi-a-GCST90001501	finn-b-H7_AMD	Age-related macular degeneration (whether dry or wet) || id:finn-b-H7_AMD	Inverse variance weighted (multiplicative random effects)	5	0.0301138	0.047831	0.528964	Absolute count	Treg	f_Treg_Trait527	Activated & secreting Treg AC	GCST90001501
ebi-a-GCST90001502	finn-b-H7_AMD	Age-related macular degeneration (whether dry or wet) || id:finn-b-H7_AMD	MR Egger	13	-0.00390446	0.0103507	0.713189	Relative count	Treg	f_Treg_Trait528	Activated & secreting Treg %CD4 Treg	GCST90001502
ebi-a-GCST90001502	finn-b-H7_AMD	Age-related macular degeneration (whether dry or wet) || id:finn-b-H7_AMD	Weighted median	13	-0.00250143	0.00751079	0.739101	Relative count	Treg	f_Treg_Trait528	Activated & secreting Treg %CD4 Treg	GCST90001502
ebi-a-GCST90001502	finn-b-H7_AMD	Age-related macular degeneration (whether dry or wet) || id:finn-b-H7_AMD	Inverse variance weighted (multiplicative random effects)	13	0.000535094	0.00807263	0.947151	Relative count	Treg	f_Treg_Trait528	Activated & secreting Treg %CD4 Treg	GCST90001502
ebi-a-GCST90001503	finn-b-H7_AMD	Age-related macular degeneration (whether dry or wet) || id:finn-b-H7_AMD	MR Egger	9	0.0533185	0.0293185	0.111798	Relative count	Treg	f_Treg_Trait529	Activated & secreting Treg %CD4+	GCST90001503
ebi-a-GCST90001503	finn-b-H7_AMD	Age-related macular degeneration (whether dry or wet) || id:finn-b-H7_AMD	Weighted median	9	0.0507355	0.0292236	0.0825438	Relative count	Treg	f_Treg_Trait529	Activated & secreting Treg %CD4+	GCST90001503
ebi-a-GCST90001503	finn-b-H7_AMD	Age-related macular degeneration (whether dry or wet) || id:finn-b-H7_AMD	Inverse variance weighted (fixed effects)	9	0.0322285	0.0189384	0.0888015	Relative count	Treg	f_Treg_Trait529	Activated & secreting Treg %CD4+	GCST90001503
ebi-a-GCST90001507	finn-b-H7_AMD	Age-related macular degeneration (whether dry or wet) || id:finn-b-H7_AMD	MR Egger	7	-0.107121	0.0966423	0.318127	Absolute count	Treg	f_Treg_Trait536	CD25hi CD45RA+ CD4 not Treg AC	GCST90001507
ebi-a-GCST90001507	finn-b-H7_AMD	Age-related macular degeneration (whether dry or wet) || id:finn-b-H7_AMD	Weighted median	7	-0.101654	0.062819	0.105619	Absolute count	Treg	f_Treg_Trait536	CD25hi CD45RA+ CD4 not Treg AC	GCST90001507
ebi-a-GCST90001507	finn-b-H7_AMD	Age-related macular degeneration (whether dry or wet) || id:finn-b-H7_AMD	Inverse variance weighted (fixed effects)	7	-0.0941979	0.0523185	0.0717863	Absolute count	Treg	f_Treg_Trait536	CD25hi CD45RA+ CD4 not Treg AC	GCST90001507
ebi-a-GCST90001508	finn-b-H7_AMD	Age-related macular degeneration (whether dry or wet) || id:finn-b-H7_AMD	MR Egger	6	-0.00287808	0.0882268	0.975539	Relative count	Treg	f_Treg_Trait537	CD25hi CD45RA+ CD4 not Treg %CD4+	GCST90001508
ebi-a-GCST90001508	finn-b-H7_AMD	Age-related macular degeneration (whether dry or wet) || id:finn-b-H7_AMD	Weighted median	6	-0.0214303	0.0561835	0.70288	Relative count	Treg	f_Treg_Trait537	CD25hi CD45RA+ CD4 not Treg %CD4+	GCST90001508
ebi-a-GCST90001508	finn-b-H7_AMD	Age-related macular degeneration (whether dry or wet) || id:finn-b-H7_AMD	Inverse variance weighted (fixed effects)	6	-0.0201187	0.0392155	0.607931	Relative count	Treg	f_Treg_Trait537	CD25hi CD45RA+ CD4 not Treg %CD4+	GCST90001508
ebi-a-GCST90001509	finn-b-H7_AMD	Age-related macular degeneration (whether dry or wet) || id:finn-b-H7_AMD	MR Egger	7	-0.0013954	0.081527	0.987006	Relative count	Treg	f_Treg_Trait538	CD25hi CD45RA+ CD4 not Treg %T cell	GCST90001509
ebi-a-GCST90001509	finn-b-H7_AMD	Age-related macular degeneration (whether dry or wet) || id:finn-b-H7_AMD	Weighted median	7	-0.0153107	0.058846	0.794723	Relative count	Treg	f_Treg_Trait538	CD25hi CD45RA+ CD4 not Treg %T cell	GCST90001509
ebi-a-GCST90001509	finn-b-H7_AMD	Age-related macular degeneration (whether dry or wet) || id:finn-b-H7_AMD	Inverse variance weighted (fixed effects)	7	-0.0192589	0.0403303	0.632984	Relative count	Treg	f_Treg_Trait538	CD25hi CD45RA+ CD4 not Treg %T cell	GCST90001509
ebi-a-GCST90001510	finn-b-H7_AMD	Age-related macular degeneration (whether dry or wet) || id:finn-b-H7_AMD	MR Egger	4	0.134695	0.26513	0.661918	Absolute count	Treg	f_Treg_Trait539	CD25hi CD45RA- CD4 not Treg AC	GCST90001510
ebi-a-GCST90001510	finn-b-H7_AMD	Age-related macular degeneration (whether dry or wet) || id:finn-b-H7_AMD	Weighted median	4	0.0416541	0.0516809	0.420251	Absolute count	Treg	f_Treg_Trait539	CD25hi CD45RA- CD4 not Treg AC	GCST90001510
ebi-a-GCST90001510	finn-b-H7_AMD	Age-related macular degeneration (whether dry or wet) || id:finn-b-H7_AMD	Inverse variance weighted (multiplicative random effects)	4	0.0549988	0.0638717	0.389192	Absolute count	Treg	f_Treg_Trait539	CD25hi CD45RA- CD4 not Treg AC	GCST90001510
ebi-a-GCST90001511	finn-b-H7_AMD	Age-related macular degeneration (whether dry or wet) || id:finn-b-H7_AMD	MR Egger	3	0.186246	0.1682	0.467616	Relative count	Treg	f_Treg_Trait540	CD25hi CD45RA- CD4 not Treg %CD4+	GCST90001511
ebi-a-GCST90001511	finn-b-H7_AMD	Age-related macular degeneration (whether dry or wet) || id:finn-b-H7_AMD	Weighted median	3	0.0559404	0.0494579	0.258025	Relative count	Treg	f_Treg_Trait540	CD25hi CD45RA- CD4 not Treg %CD4+	GCST90001511
ebi-a-GCST90001511	finn-b-H7_AMD	Age-related macular degeneration (whether dry or wet) || id:finn-b-H7_AMD	Inverse variance weighted (fixed effects)	3	0.0646915	0.0448422	0.149119	Relative count	Treg	f_Treg_Trait540	CD25hi CD45RA- CD4 not Treg %CD4+	GCST90001511
ebi-a-GCST90001512	finn-b-H7_AMD	Age-related macular degeneration (whether dry or wet) || id:finn-b-H7_AMD	MR Egger	5	0.100176	0.106202	0.415137	Relative count	Treg	f_Treg_Trait541	CD25hi CD45RA- CD4 not Treg %T cell	GCST90001512
ebi-a-GCST90001512	finn-b-H7_AMD	Age-related macular degeneration (whether dry or wet) || id:finn-b-H7_AMD	Weighted median	5	0.0791642	0.035934	0.0275917	Relative count	Treg	f_Treg_Trait541	CD25hi CD45RA- CD4 not Treg %T cell	GCST90001512
ebi-a-GCST90001512	finn-b-H7_AMD	Age-related macular degeneration (whether dry or wet) || id:finn-b-H7_AMD	Inverse variance weighted (fixed effects)	5	0.0799389	0.0283961	0.00487571	Relative count	Treg	f_Treg_Trait541	CD25hi CD45RA- CD4 not Treg %T cell	GCST90001512
ebi-a-GCST90001516	finn-b-H7_AMD	Age-related macular degeneration (whether dry or wet) || id:finn-b-H7_AMD	MR Egger	3	-0.180249	0.151187	0.44432	Relative count	Myeloid cell	MDSC_Trait11	Im MDSC %CD33dim HLA DR- CD66b-	GCST90001516
ebi-a-GCST90001516	finn-b-H7_AMD	Age-related macular degeneration (whether dry or wet) || id:finn-b-H7_AMD	Weighted median	3	-0.116492	0.0671925	0.0829699	Relative count	Myeloid cell	MDSC_Trait11	Im MDSC %CD33dim HLA DR- CD66b-	GCST90001516
ebi-a-GCST90001516	finn-b-H7_AMD	Age-related macular degeneration (whether dry or wet) || id:finn-b-H7_AMD	Inverse variance weighted (fixed effects)	3	-0.0802394	0.0563205	0.154246	Relative count	Myeloid cell	MDSC_Trait11	Im MDSC %CD33dim HLA DR- CD66b-	GCST90001516
ebi-a-GCST90001524	finn-b-H7_AMD	Age-related macular degeneration (whether dry or wet) || id:finn-b-H7_AMD	MR Egger	3	0.450999	0.365373	0.433471	Absolute count	Myeloid cell	MDSC_Trait24	Gr MDSC AC	GCST90001524
ebi-a-GCST90001524	finn-b-H7_AMD	Age-related macular degeneration (whether dry or wet) || id:finn-b-H7_AMD	Weighted median	3	0.0137288	0.0799422	0.863647	Absolute count	Myeloid cell	MDSC_Trait24	Gr MDSC AC	GCST90001524
ebi-a-GCST90001524	finn-b-H7_AMD	Age-related macular degeneration (whether dry or wet) || id:finn-b-H7_AMD	Inverse variance weighted (fixed effects)	3	0.0254617	0.0753496	0.735428	Absolute count	Myeloid cell	MDSC_Trait24	Gr MDSC AC	GCST90001524
ebi-a-GCST90001526	finn-b-H7_AMD	Age-related macular degeneration (whether dry or wet) || id:finn-b-H7_AMD	MR Egger	3	-0.156218	0.216668	0.602315	Relative count	Myeloid cell	MDSC_Trait26	CD33dim HLA DR+ CD11b+ %CD33dim HLA DR+	GCST90001526
ebi-a-GCST90001526	finn-b-H7_AMD	Age-related macular degeneration (whether dry or wet) || id:finn-b-H7_AMD	Weighted median	3	-0.0110301	0.0400524	0.783016	Relative count	Myeloid cell	MDSC_Trait26	CD33dim HLA DR+ CD11b+ %CD33dim HLA DR+	GCST90001526
ebi-a-GCST90001526	finn-b-H7_AMD	Age-related macular degeneration (whether dry or wet) || id:finn-b-H7_AMD	Inverse variance weighted (fixed effects)	3	-0.00582729	0.0364861	0.873108	Relative count	Myeloid cell	MDSC_Trait26	CD33dim HLA DR+ CD11b+ %CD33dim HLA DR+	GCST90001526
ebi-a-GCST90001528	finn-b-H7_AMD	Age-related macular degeneration (whether dry or wet) || id:finn-b-H7_AMD	MR Egger	3	0.152278	0.20751	0.596972	Relative count	Myeloid cell	MDSC_Trait28	CD33dim HLA DR+ CD11b- %CD33dim HLA DR+	GCST90001528
ebi-a-GCST90001528	finn-b-H7_AMD	Age-related macular degeneration (whether dry or wet) || id:finn-b-H7_AMD	Weighted median	3	0.0115948	0.0410217	0.777444	Relative count	Myeloid cell	MDSC_Trait28	CD33dim HLA DR+ CD11b- %CD33dim HLA DR+	GCST90001528
ebi-a-GCST90001528	finn-b-H7_AMD	Age-related macular degeneration (whether dry or wet) || id:finn-b-H7_AMD	Inverse variance weighted (fixed effects)	3	0.00612468	0.0366241	0.867188	Relative count	Myeloid cell	MDSC_Trait28	CD33dim HLA DR+ CD11b- %CD33dim HLA DR+	GCST90001528
ebi-a-GCST90001530	finn-b-H7_AMD	Age-related macular degeneration (whether dry or wet) || id:finn-b-H7_AMD	MR Egger	7	-0.0931515	0.171024	0.609383	Absolute count	Myeloid cell	MDSC_Trait4	Mo MDSC AC	GCST90001530
ebi-a-GCST90001530	finn-b-H7_AMD	Age-related macular degeneration (whether dry or wet) || id:finn-b-H7_AMD	Weighted median	7	0.0629504	0.0475106	0.185179	Absolute count	Myeloid cell	MDSC_Trait4	Mo MDSC AC	GCST90001530
ebi-a-GCST90001530	finn-b-H7_AMD	Age-related macular degeneration (whether dry or wet) || id:finn-b-H7_AMD	Inverse variance weighted (multiplicative random effects)	7	0.0297309	0.0555537	0.59253	Absolute count	Myeloid cell	MDSC_Trait4	Mo MDSC AC	GCST90001530
ebi-a-GCST90001531	finn-b-H7_AMD	Age-related macular degeneration (whether dry or wet) || id:finn-b-H7_AMD	MR Egger	3	0.0303352	0.0334818	0.531364	Absolute count	Myeloid cell	MDSC_Trait5	CD33dim HLA DR- AC	GCST90001531
ebi-a-GCST90001531	finn-b-H7_AMD	Age-related macular degeneration (whether dry or wet) || id:finn-b-H7_AMD	Weighted median	3	0.0344955	0.0249171	0.166234	Absolute count	Myeloid cell	MDSC_Trait5	CD33dim HLA DR- AC	GCST90001531
ebi-a-GCST90001531	finn-b-H7_AMD	Age-related macular degeneration (whether dry or wet) || id:finn-b-H7_AMD	Inverse variance weighted (fixed effects)	3	0.034831	0.0218585	0.111054	Absolute count	Myeloid cell	MDSC_Trait5	CD33dim HLA DR- AC	GCST90001531
ebi-a-GCST90001532	finn-b-H7_AMD	Age-related macular degeneration (whether dry or wet) || id:finn-b-H7_AMD	MR Egger	5	0.0513041	0.0323786	0.21125	Absolute count	Myeloid cell	MDSC_Trait8	Basophil AC	GCST90001532
ebi-a-GCST90001532	finn-b-H7_AMD	Age-related macular degeneration (whether dry or wet) || id:finn-b-H7_AMD	Weighted median	5	0.0347135	0.0247634	0.160973	Absolute count	Myeloid cell	MDSC_Trait8	Basophil AC	GCST90001532
ebi-a-GCST90001532	finn-b-H7_AMD	Age-related macular degeneration (whether dry or wet) || id:finn-b-H7_AMD	Inverse variance weighted (fixed effects)	5	0.0302889	0.0216118	0.161066	Absolute count	Myeloid cell	MDSC_Trait8	Basophil AC	GCST90001532
ebi-a-GCST90001533	finn-b-H7_AMD	Age-related macular degeneration (whether dry or wet) || id:finn-b-H7_AMD	MR Egger	3	0.140405	0.266633	0.691439	Relative count	Myeloid cell	MDSC_Trait9	Basophil %CD33dim HLA DR- CD66b-	GCST90001533
ebi-a-GCST90001533	finn-b-H7_AMD	Age-related macular degeneration (whether dry or wet) || id:finn-b-H7_AMD	Weighted median	3	0.0526613	0.0471451	0.263993	Relative count	Myeloid cell	MDSC_Trait9	Basophil %CD33dim HLA DR- CD66b-	GCST90001533
ebi-a-GCST90001533	finn-b-H7_AMD	Age-related macular degeneration (whether dry or wet) || id:finn-b-H7_AMD	Inverse variance weighted (fixed effects)	3	0.0244837	0.0434341	0.572959	Relative count	Myeloid cell	MDSC_Trait9	Basophil %CD33dim HLA DR- CD66b-	GCST90001533
ebi-a-GCST90001534	finn-b-H7_AMD	Age-related macular degeneration (whether dry or wet) || id:finn-b-H7_AMD	MR Egger	3	-0.00482323	0.0239818	0.873648	Absolute count	Maturation stages of T cell	MT_ry_Trait514	CD45RA- CD4+ AC	GCST90001534
ebi-a-GCST90001534	finn-b-H7_AMD	Age-related macular degeneration (whether dry or wet) || id:finn-b-H7_AMD	Weighted median	3	0.00777554	0.0233947	0.739614	Absolute count	Maturation stages of T cell	MT_ry_Trait514	CD45RA- CD4+ AC	GCST90001534
ebi-a-GCST90001534	finn-b-H7_AMD	Age-related macular degeneration (whether dry or wet) || id:finn-b-H7_AMD	Inverse variance weighted (fixed effects)	3	0.0106513	0.020738	0.607524	Absolute count	Maturation stages of T cell	MT_ry_Trait514	CD45RA- CD4+ AC	GCST90001534
ebi-a-GCST90001535	finn-b-H7_AMD	Age-related macular degeneration (whether dry or wet) || id:finn-b-H7_AMD	MR Egger	5	0.129973	0.0578219	0.110162	Relative count	Maturation stages of T cell	MT_ry_Trait515	CD45RA- CD4+ %CD4+	GCST90001535
ebi-a-GCST90001535	finn-b-H7_AMD	Age-related macular degeneration (whether dry or wet) || id:finn-b-H7_AMD	Weighted median	5	0.126255	0.0442321	0.00431228	Relative count	Maturation stages of T cell	MT_ry_Trait515	CD45RA- CD4+ %CD4+	GCST90001535
ebi-a-GCST90001535	finn-b-H7_AMD	Age-related macular degeneration (whether dry or wet) || id:finn-b-H7_AMD	Inverse variance weighted (fixed effects)	5	0.128986	0.0378222	0.000648886	Relative count	Maturation stages of T cell	MT_ry_Trait515	CD45RA- CD4+ %CD4+	GCST90001535
ebi-a-GCST90001536	finn-b-H7_AMD	Age-related macular degeneration (whether dry or wet) || id:finn-b-H7_AMD	MR Egger	5	-0.000998113	0.0290439	0.974744	Relative count	Maturation stages of T cell	MT_ry_Trait516	CD45RA- CD4+ %T cell	GCST90001536
ebi-a-GCST90001536	finn-b-H7_AMD	Age-related macular degeneration (whether dry or wet) || id:finn-b-H7_AMD	Weighted median	5	0.00248857	0.0134365	0.853065	Relative count	Maturation stages of T cell	MT_ry_Trait516	CD45RA- CD4+ %T cell	GCST90001536
ebi-a-GCST90001536	finn-b-H7_AMD	Age-related macular degeneration (whether dry or wet) || id:finn-b-H7_AMD	Inverse variance weighted (multiplicative random effects)	5	0.0124095	0.019052	0.514819	Relative count	Maturation stages of T cell	MT_ry_Trait516	CD45RA- CD4+ %T cell	GCST90001536
ebi-a-GCST90001537	finn-b-H7_AMD	Age-related macular degeneration (whether dry or wet) || id:finn-b-H7_AMD	MR Egger	3	-0.0844205	0.159184	0.689572	Absolute count	Maturation stages of T cell	MT_Trait503	CM CD4+ AC	GCST90001537
ebi-a-GCST90001537	finn-b-H7_AMD	Age-related macular degeneration (whether dry or wet) || id:finn-b-H7_AMD	Weighted median	3	0.145893	0.102339	0.153987	Absolute count	Maturation stages of T cell	MT_Trait503	CM CD4+ AC	GCST90001537
ebi-a-GCST90001537	finn-b-H7_AMD	Age-related macular degeneration (whether dry or wet) || id:finn-b-H7_AMD	Inverse variance weighted (fixed effects)	3	0.114376	0.0876953	0.192152	Absolute count	Maturation stages of T cell	MT_Trait503	CM CD4+ AC	GCST90001537
ebi-a-GCST90001538	finn-b-H7_AMD	Age-related macular degeneration (whether dry or wet) || id:finn-b-H7_AMD	MR Egger	3	0.00954462	0.0122358	0.578263	Relative count	Maturation stages of T cell	MT_Trait504	CM CD4+ %CD4+	GCST90001538
ebi-a-GCST90001538	finn-b-H7_AMD	Age-related macular degeneration (whether dry or wet) || id:finn-b-H7_AMD	Weighted median	3	0.00688656	0.01273	0.588528	Relative count	Maturation stages of T cell	MT_Trait504	CM CD4+ %CD4+	GCST90001538
ebi-a-GCST90001538	finn-b-H7_AMD	Age-related macular degeneration (whether dry or wet) || id:finn-b-H7_AMD	Inverse variance weighted (fixed effects)	3	0.00641636	0.0111786	0.565976	Relative count	Maturation stages of T cell	MT_Trait504	CM CD4+ %CD4+	GCST90001538
ebi-a-GCST90001540	finn-b-H7_AMD	Age-related macular degeneration (whether dry or wet) || id:finn-b-H7_AMD	MR Egger	4	0.240165	0.275242	0.47491	Absolute count	Maturation stages of T cell	MT_Trait506	Naive CD4+ AC	GCST90001540
ebi-a-GCST90001540	finn-b-H7_AMD	Age-related macular degeneration (whether dry or wet) || id:finn-b-H7_AMD	Weighted median	4	0.216416	0.0987692	0.0284427	Absolute count	Maturation stages of T cell	MT_Trait506	Naive CD4+ AC	GCST90001540
ebi-a-GCST90001540	finn-b-H7_AMD	Age-related macular degeneration (whether dry or wet) || id:finn-b-H7_AMD	Inverse variance weighted (fixed effects)	4	0.257065	0.0791486	0.0011627	Absolute count	Maturation stages of T cell	MT_Trait506	Naive CD4+ AC	GCST90001540
ebi-a-GCST90001541	finn-b-H7_AMD	Age-related macular degeneration (whether dry or wet) || id:finn-b-H7_AMD	MR Egger	7	-0.193556	0.15377	0.263697	Relative count	Maturation stages of T cell	MT_Trait507	Naive CD4+ %CD4+	GCST90001541
ebi-a-GCST90001541	finn-b-H7_AMD	Age-related macular degeneration (whether dry or wet) || id:finn-b-H7_AMD	Weighted median	7	-0.154478	0.0653294	0.0180493	Relative count	Maturation stages of T cell	MT_Trait507	Naive CD4+ %CD4+	GCST90001541
ebi-a-GCST90001541	finn-b-H7_AMD	Age-related macular degeneration (whether dry or wet) || id:finn-b-H7_AMD	Inverse variance weighted (multiplicative random effects)	7	-0.0544428	0.109869	0.62023	Relative count	Maturation stages of T cell	MT_Trait507	Naive CD4+ %CD4+	GCST90001541
ebi-a-GCST90001542	finn-b-H7_AMD	Age-related macular degeneration (whether dry or wet) || id:finn-b-H7_AMD	MR Egger	3	-0.0552763	0.0367128	0.373232	Absolute count	Maturation stages of T cell	MT_Trait508	EM CD4+ AC	GCST90001542
ebi-a-GCST90001542	finn-b-H7_AMD	Age-related macular degeneration (whether dry or wet) || id:finn-b-H7_AMD	Weighted median	3	0.0169817	0.0214933	0.429472	Absolute count	Maturation stages of T cell	MT_Trait508	EM CD4+ AC	GCST90001542
ebi-a-GCST90001542	finn-b-H7_AMD	Age-related macular degeneration (whether dry or wet) || id:finn-b-H7_AMD	Inverse variance weighted (multiplicative random effects)	3	0.026412	0.0377781	0.484469	Absolute count	Maturation stages of T cell	MT_Trait508	EM CD4+ AC	GCST90001542
ebi-a-GCST90001543	finn-b-H7_AMD	Age-related macular degeneration (whether dry or wet) || id:finn-b-H7_AMD	MR Egger	5	0.150956	0.077248	0.145679	Relative count	Maturation stages of T cell	MT_Trait509	EM CD4+ %CD4+	GCST90001543
ebi-a-GCST90001543	finn-b-H7_AMD	Age-related macular degeneration (whether dry or wet) || id:finn-b-H7_AMD	Weighted median	5	0.152207	0.057842	0.00850274	Relative count	Maturation stages of T cell	MT_Trait509	EM CD4+ %CD4+	GCST90001543
ebi-a-GCST90001543	finn-b-H7_AMD	Age-related macular degeneration (whether dry or wet) || id:finn-b-H7_AMD	Inverse variance weighted (fixed effects)	5	0.161243	0.0449683	0.00033617	Relative count	Maturation stages of T cell	MT_Trait509	EM CD4+ %CD4+	GCST90001543
ebi-a-GCST90001544	finn-b-H7_AMD	Age-related macular degeneration (whether dry or wet) || id:finn-b-H7_AMD	MR Egger	6	0.223018	0.145202	0.199361	Relative count	Maturation stages of T cell	MT_Trait510	EM CD4+ %T cell	GCST90001544
ebi-a-GCST90001544	finn-b-H7_AMD	Age-related macular degeneration (whether dry or wet) || id:finn-b-H7_AMD	Weighted median	6	0.138712	0.0585667	0.0178629	Relative count	Maturation stages of T cell	MT_Trait510	EM CD4+ %T cell	GCST90001544
ebi-a-GCST90001544	finn-b-H7_AMD	Age-related macular degeneration (whether dry or wet) || id:finn-b-H7_AMD	Inverse variance weighted (multiplicative random effects)	6	0.0512036	0.118023	0.664401	Relative count	Maturation stages of T cell	MT_Trait510	EM CD4+ %T cell	GCST90001544
ebi-a-GCST90001546	finn-b-H7_AMD	Age-related macular degeneration (whether dry or wet) || id:finn-b-H7_AMD	MR Egger	6	-0.0540855	0.352964	0.885635	Relative count	Maturation stages of T cell	MT_Trait512	TD CD4+ %CD4+	GCST90001546
ebi-a-GCST90001546	finn-b-H7_AMD	Age-related macular degeneration (whether dry or wet) || id:finn-b-H7_AMD	Weighted median	6	-0.1479	0.0954469	0.121248	Relative count	Maturation stages of T cell	MT_Trait512	TD CD4+ %CD4+	GCST90001546
ebi-a-GCST90001546	finn-b-H7_AMD	Age-related macular degeneration (whether dry or wet) || id:finn-b-H7_AMD	Inverse variance weighted (multiplicative random effects)	6	-0.209483	0.120887	0.0831158	Relative count	Maturation stages of T cell	MT_Trait512	TD CD4+ %CD4+	GCST90001546
ebi-a-GCST90001547	finn-b-H7_AMD	Age-related macular degeneration (whether dry or wet) || id:finn-b-H7_AMD	MR Egger	6	-0.117906	0.164816	0.51391	Relative count	Maturation stages of T cell	MT_Trait513	TD CD4+ %T cell	GCST90001547
ebi-a-GCST90001547	finn-b-H7_AMD	Age-related macular degeneration (whether dry or wet) || id:finn-b-H7_AMD	Weighted median	6	-0.138118	0.0619633	0.0258117	Relative count	Maturation stages of T cell	MT_Trait513	TD CD4+ %T cell	GCST90001547
ebi-a-GCST90001547	finn-b-H7_AMD	Age-related macular degeneration (whether dry or wet) || id:finn-b-H7_AMD	Inverse variance weighted (multiplicative random effects)	6	-0.184876	0.0873993	0.0344045	Relative count	Maturation stages of T cell	MT_Trait513	TD CD4+ %T cell	GCST90001547
ebi-a-GCST90001551	finn-b-H7_AMD	Age-related macular degeneration (whether dry or wet) || id:finn-b-H7_AMD	MR Egger	3	0.0174907	0.00727293	0.250871	Absolute count	Maturation stages of T cell	MT_Trait525	Naive CD8br AC	GCST90001551
ebi-a-GCST90001551	finn-b-H7_AMD	Age-related macular degeneration (whether dry or wet) || id:finn-b-H7_AMD	Weighted median	3	0.0180621	0.00844985	0.0325522	Absolute count	Maturation stages of T cell	MT_Trait525	Naive CD8br AC	GCST90001551
ebi-a-GCST90001551	finn-b-H7_AMD	Age-related macular degeneration (whether dry or wet) || id:finn-b-H7_AMD	Inverse variance weighted (fixed effects)	3	0.0180193	0.00689662	0.00898114	Absolute count	Maturation stages of T cell	MT_Trait525	Naive CD8br AC	GCST90001551
ebi-a-GCST90001553	finn-b-H7_AMD	Age-related macular degeneration (whether dry or wet) || id:finn-b-H7_AMD	MR Egger	4	0.0155316	0.00856852	0.211573	Relative count	Maturation stages of T cell	MT_Trait527	Naive CD8br %T cell	GCST90001553
ebi-a-GCST90001553	finn-b-H7_AMD	Age-related macular degeneration (whether dry or wet) || id:finn-b-H7_AMD	Weighted median	4	0.0172486	0.0073302	0.0186184	Relative count	Maturation stages of T cell	MT_Trait527	Naive CD8br %T cell	GCST90001553
ebi-a-GCST90001553	finn-b-H7_AMD	Age-related macular degeneration (whether dry or wet) || id:finn-b-H7_AMD	Inverse variance weighted (fixed effects)	4	0.0173954	0.00656731	0.00807829	Relative count	Maturation stages of T cell	MT_Trait527	Naive CD8br %T cell	GCST90001553
ebi-a-GCST90001554	finn-b-H7_AMD	Age-related macular degeneration (whether dry or wet) || id:finn-b-H7_AMD	MR Egger	5	0.0232005	0.0407056	0.608594	Absolute count	Maturation stages of T cell	MT_Trait528	EM CD8br AC	GCST90001554
ebi-a-GCST90001554	finn-b-H7_AMD	Age-related macular degeneration (whether dry or wet) || id:finn-b-H7_AMD	Weighted median	5	0.0199199	0.0236376	0.399385	Absolute count	Maturation stages of T cell	MT_Trait528	EM CD8br AC	GCST90001554
ebi-a-GCST90001554	finn-b-H7_AMD	Age-related macular degeneration (whether dry or wet) || id:finn-b-H7_AMD	Inverse variance weighted (multiplicative random effects)	5	0.0216837	0.0314697	0.490802	Absolute count	Maturation stages of T cell	MT_Trait528	EM CD8br AC	GCST90001554
ebi-a-GCST90001555	finn-b-H7_AMD	Age-related macular degeneration (whether dry or wet) || id:finn-b-H7_AMD	MR Egger	8	0.0300001	0.0301446	0.358062	Relative count	Maturation stages of T cell	MT_Trait529	EM CD8br %CD8br	GCST90001555
ebi-a-GCST90001555	finn-b-H7_AMD	Age-related macular degeneration (whether dry or wet) || id:finn-b-H7_AMD	Weighted median	8	0.012139	0.0218684	0.578832	Relative count	Maturation stages of T cell	MT_Trait529	EM CD8br %CD8br	GCST90001555
ebi-a-GCST90001555	finn-b-H7_AMD	Age-related macular degeneration (whether dry or wet) || id:finn-b-H7_AMD	Inverse variance weighted (fixed effects)	8	0.0222749	0.0189667	0.240226	Relative count	Maturation stages of T cell	MT_Trait529	EM CD8br %CD8br	GCST90001555
ebi-a-GCST90001557	finn-b-H7_AMD	Age-related macular degeneration (whether dry or wet) || id:finn-b-H7_AMD	MR Egger	3	-0.16741	0.273118	0.649927	Absolute count	Maturation stages of T cell	MT_Trait531	TD CD8br AC	GCST90001557
ebi-a-GCST90001557	finn-b-H7_AMD	Age-related macular degeneration (whether dry or wet) || id:finn-b-H7_AMD	Weighted median	3	-0.140285	0.102463	0.170958	Absolute count	Maturation stages of T cell	MT_Trait531	TD CD8br AC	GCST90001557
ebi-a-GCST90001557	finn-b-H7_AMD	Age-related macular degeneration (whether dry or wet) || id:finn-b-H7_AMD	Inverse variance weighted (multiplicative random effects)	3	-0.160534	0.131937	0.223701	Absolute count	Maturation stages of T cell	MT_Trait531	TD CD8br AC	GCST90001557
ebi-a-GCST90001558	finn-b-H7_AMD	Age-related macular degeneration (whether dry or wet) || id:finn-b-H7_AMD	MR Egger	5	-0.17495	0.140514	0.301499	Relative count	Maturation stages of T cell	MT_Trait532	TD CD8br %CD8br	GCST90001558
ebi-a-GCST90001558	finn-b-H7_AMD	Age-related macular degeneration (whether dry or wet) || id:finn-b-H7_AMD	Weighted median	5	-0.0604929	0.0619709	0.32899	Relative count	Maturation stages of T cell	MT_Trait532	TD CD8br %CD8br	GCST90001558
ebi-a-GCST90001558	finn-b-H7_AMD	Age-related macular degeneration (whether dry or wet) || id:finn-b-H7_AMD	Inverse variance weighted (multiplicative random effects)	5	-0.0638393	0.0913731	0.484761	Relative count	Maturation stages of T cell	MT_Trait532	TD CD8br %CD8br	GCST90001558
ebi-a-GCST90001559	finn-b-H7_AMD	Age-related macular degeneration (whether dry or wet) || id:finn-b-H7_AMD	MR Egger	4	-0.134965	0.241566	0.632569	Relative count	Maturation stages of T cell	MT_Trait533	TD CD8br %T cell	GCST90001559
ebi-a-GCST90001559	finn-b-H7_AMD	Age-related macular degeneration (whether dry or wet) || id:finn-b-H7_AMD	Weighted median	4	-0.000392543	0.0991774	0.996842	Relative count	Maturation stages of T cell	MT_Trait533	TD CD8br %T cell	GCST90001559
ebi-a-GCST90001559	finn-b-H7_AMD	Age-related macular degeneration (whether dry or wet) || id:finn-b-H7_AMD	Inverse variance weighted (multiplicative random effects)	4	0.0362031	0.164756	0.826075	Relative count	Maturation stages of T cell	MT_Trait533	TD CD8br %T cell	GCST90001559
ebi-a-GCST90001560	finn-b-H7_AMD	Age-related macular degeneration (whether dry or wet) || id:finn-b-H7_AMD	MR Egger	10	0.0116629	0.0134509	0.411154	Absolute count	Maturation stages of T cell	MT_Trait537	CD45RA+ CD8br AC	GCST90001560
ebi-a-GCST90001560	finn-b-H7_AMD	Age-related macular degeneration (whether dry or wet) || id:finn-b-H7_AMD	Weighted median	10	0.0154754	0.00960923	0.107295	Absolute count	Maturation stages of T cell	MT_Trait537	CD45RA+ CD8br AC	GCST90001560
ebi-a-GCST90001560	finn-b-H7_AMD	Age-related macular degeneration (whether dry or wet) || id:finn-b-H7_AMD	Inverse variance weighted (multiplicative random effects)	10	0.0212588	0.0134237	0.113267	Absolute count	Maturation stages of T cell	MT_Trait537	CD45RA+ CD8br AC	GCST90001560
ebi-a-GCST90001561	finn-b-H7_AMD	Age-related macular degeneration (whether dry or wet) || id:finn-b-H7_AMD	MR Egger	8	-0.0252259	0.023989	0.333497	Relative count	Maturation stages of T cell	MT_Trait538	CD45RA+ CD8br %CD8br	GCST90001561
ebi-a-GCST90001561	finn-b-H7_AMD	Age-related macular degeneration (whether dry or wet) || id:finn-b-H7_AMD	Weighted median	8	-0.00913006	0.0183901	0.619566	Relative count	Maturation stages of T cell	MT_Trait538	CD45RA+ CD8br %CD8br	GCST90001561
ebi-a-GCST90001561	finn-b-H7_AMD	Age-related macular degeneration (whether dry or wet) || id:finn-b-H7_AMD	Inverse variance weighted (fixed effects)	8	-0.0178478	0.0158294	0.259528	Relative count	Maturation stages of T cell	MT_Trait538	CD45RA+ CD8br %CD8br	GCST90001561
ebi-a-GCST90001562	finn-b-H7_AMD	Age-related macular degeneration (whether dry or wet) || id:finn-b-H7_AMD	MR Egger	6	-0.0334177	0.0201071	0.171851	Relative count	Maturation stages of T cell	MT_Trait539	CD45RA+ CD8br %T cell	GCST90001562
ebi-a-GCST90001562	finn-b-H7_AMD	Age-related macular degeneration (whether dry or wet) || id:finn-b-H7_AMD	Weighted median	6	-0.00953237	0.0200657	0.634745	Relative count	Maturation stages of T cell	MT_Trait539	CD45RA+ CD8br %T cell	GCST90001562
ebi-a-GCST90001562	finn-b-H7_AMD	Age-related macular degeneration (whether dry or wet) || id:finn-b-H7_AMD	Inverse variance weighted (multiplicative random effects)	6	-0.00385678	0.0261227	0.882626	Relative count	Maturation stages of T cell	MT_Trait539	CD45RA+ CD8br %T cell	GCST90001562
ebi-a-GCST90001569	finn-b-H7_AMD	Age-related macular degeneration (whether dry or wet) || id:finn-b-H7_AMD	MR Egger	6	-0.105713	0.115997	0.41367	Absolute count	Maturation stages of T cell	MT_Trait548	EM DN (CD4-CD8-) AC	GCST90001569
ebi-a-GCST90001569	finn-b-H7_AMD	Age-related macular degeneration (whether dry or wet) || id:finn-b-H7_AMD	Weighted median	6	-0.0422152	0.078587	0.591145	Absolute count	Maturation stages of T cell	MT_Trait548	EM DN (CD4-CD8-) AC	GCST90001569
ebi-a-GCST90001569	finn-b-H7_AMD	Age-related macular degeneration (whether dry or wet) || id:finn-b-H7_AMD	Inverse variance weighted (fixed effects)	6	-0.0455637	0.0633827	0.472224	Absolute count	Maturation stages of T cell	MT_Trait548	EM DN (CD4-CD8-) AC	GCST90001569
ebi-a-GCST90001570	finn-b-H7_AMD	Age-related macular degeneration (whether dry or wet) || id:finn-b-H7_AMD	MR Egger	7	0.0500788	0.0681277	0.495305	Relative count	Maturation stages of T cell	MT_Trait549	EM DN (CD4-CD8-) %DN	GCST90001570
ebi-a-GCST90001570	finn-b-H7_AMD	Age-related macular degeneration (whether dry or wet) || id:finn-b-H7_AMD	Weighted median	7	-0.0199303	0.0585661	0.733628	Relative count	Maturation stages of T cell	MT_Trait549	EM DN (CD4-CD8-) %DN	GCST90001570
ebi-a-GCST90001570	finn-b-H7_AMD	Age-related macular degeneration (whether dry or wet) || id:finn-b-H7_AMD	Inverse variance weighted (fixed effects)	7	0.0225677	0.0470017	0.631124	Relative count	Maturation stages of T cell	MT_Trait549	EM DN (CD4-CD8-) %DN	GCST90001570
ebi-a-GCST90001571	finn-b-H7_AMD	Age-related macular degeneration (whether dry or wet) || id:finn-b-H7_AMD	MR Egger	7	-0.109417	0.11722	0.393444	Relative count	Maturation stages of T cell	MT_Trait550	EM DN (CD4-CD8-) %T cell	GCST90001571
ebi-a-GCST90001571	finn-b-H7_AMD	Age-related macular degeneration (whether dry or wet) || id:finn-b-H7_AMD	Weighted median	7	-0.0467064	0.0756835	0.537151	Relative count	Maturation stages of T cell	MT_Trait550	EM DN (CD4-CD8-) %T cell	GCST90001571
ebi-a-GCST90001571	finn-b-H7_AMD	Age-related macular degeneration (whether dry or wet) || id:finn-b-H7_AMD	Inverse variance weighted (fixed effects)	7	-0.0430551	0.0627499	0.492626	Relative count	Maturation stages of T cell	MT_Trait550	EM DN (CD4-CD8-) %T cell	GCST90001571
ebi-a-GCST90001572	finn-b-H7_AMD	Age-related macular degeneration (whether dry or wet) || id:finn-b-H7_AMD	MR Egger	4	-0.0389133	0.204506	0.866654	Absolute count	Maturation stages of T cell	MT_Trait551	TD DN (CD4-CD8-) AC	GCST90001572
ebi-a-GCST90001572	finn-b-H7_AMD	Age-related macular degeneration (whether dry or wet) || id:finn-b-H7_AMD	Weighted median	4	-0.00343569	0.135905	0.979832	Absolute count	Maturation stages of T cell	MT_Trait551	TD DN (CD4-CD8-) AC	GCST90001572
ebi-a-GCST90001572	finn-b-H7_AMD	Age-related macular degeneration (whether dry or wet) || id:finn-b-H7_AMD	Inverse variance weighted (fixed effects)	4	0.0135133	0.111344	0.903402	Absolute count	Maturation stages of T cell	MT_Trait551	TD DN (CD4-CD8-) AC	GCST90001572
ebi-a-GCST90001573	finn-b-H7_AMD	Age-related macular degeneration (whether dry or wet) || id:finn-b-H7_AMD	MR Egger	6	-0.0138926	0.0852777	0.878488	Relative count	Maturation stages of T cell	MT_Trait552	TD DN (CD4-CD8-) %DN	GCST90001573
ebi-a-GCST90001573	finn-b-H7_AMD	Age-related macular degeneration (whether dry or wet) || id:finn-b-H7_AMD	Weighted median	6	0.0270285	0.0615127	0.660374	Relative count	Maturation stages of T cell	MT_Trait552	TD DN (CD4-CD8-) %DN	GCST90001573
ebi-a-GCST90001573	finn-b-H7_AMD	Age-related macular degeneration (whether dry or wet) || id:finn-b-H7_AMD	Inverse variance weighted (fixed effects)	6	0.00427414	0.0518371	0.934286	Relative count	Maturation stages of T cell	MT_Trait552	TD DN (CD4-CD8-) %DN	GCST90001573
ebi-a-GCST90001574	finn-b-H7_AMD	Age-related macular degeneration (whether dry or wet) || id:finn-b-H7_AMD	MR Egger	5	-0.0124599	0.220431	0.958477	Relative count	Maturation stages of T cell	MT_Trait553	TD DN (CD4-CD8-) %T cell	GCST90001574
ebi-a-GCST90001574	finn-b-H7_AMD	Age-related macular degeneration (whether dry or wet) || id:finn-b-H7_AMD	Weighted median	5	-0.000887312	0.0930647	0.992393	Relative count	Maturation stages of T cell	MT_Trait553	TD DN (CD4-CD8-) %T cell	GCST90001574
ebi-a-GCST90001574	finn-b-H7_AMD	Age-related macular degeneration (whether dry or wet) || id:finn-b-H7_AMD	Inverse variance weighted (multiplicative random effects)	5	-0.0303565	0.123974	0.806563	Relative count	Maturation stages of T cell	MT_Trait553	TD DN (CD4-CD8-) %T cell	GCST90001574
ebi-a-GCST90001575	finn-b-H7_AMD	Age-related macular degeneration (whether dry or wet) || id:finn-b-H7_AMD	MR Egger	3	-0.167598	0.133988	0.429344	Relative count	Maturation stages of T cell	MT_Trait560	Naive CD4+ %T cell	GCST90001575
ebi-a-GCST90001575	finn-b-H7_AMD	Age-related macular degeneration (whether dry or wet) || id:finn-b-H7_AMD	Weighted median	3	-0.162671	0.0976795	0.0958423	Relative count	Maturation stages of T cell	MT_Trait560	Naive CD4+ %T cell	GCST90001575
ebi-a-GCST90001575	finn-b-H7_AMD	Age-related macular degeneration (whether dry or wet) || id:finn-b-H7_AMD	Inverse variance weighted (fixed effects)	3	-0.156696	0.0780998	0.0448184	Relative count	Maturation stages of T cell	MT_Trait560	Naive CD4+ %T cell	GCST90001575
ebi-a-GCST90001578	finn-b-H7_AMD	Age-related macular degeneration (whether dry or wet) || id:finn-b-H7_AMD	MR Egger	3	0.0819321	0.297564	0.82895	Relative count	B cell	N_BC_Trait6	Transitional %lymphocyte	GCST90001578
ebi-a-GCST90001578	finn-b-H7_AMD	Age-related macular degeneration (whether dry or wet) || id:finn-b-H7_AMD	Weighted median	3	-0.0273093	0.157582	0.862413	Relative count	B cell	N_BC_Trait6	Transitional %lymphocyte	GCST90001578
ebi-a-GCST90001578	finn-b-H7_AMD	Age-related macular degeneration (whether dry or wet) || id:finn-b-H7_AMD	Inverse variance weighted (fixed effects)	3	0.000211183	0.135506	0.998757	Relative count	B cell	N_BC_Trait6	Transitional %lymphocyte	GCST90001578
ebi-a-GCST90001580	finn-b-H7_AMD	Age-related macular degeneration (whether dry or wet) || id:finn-b-H7_AMD	MR Egger	5	-0.086085	0.101971	0.460551	Absolute count	Monocyte	N_MONO_Trait503	CD14+ CD16+ monocyte AC	GCST90001580
ebi-a-GCST90001580	finn-b-H7_AMD	Age-related macular degeneration (whether dry or wet) || id:finn-b-H7_AMD	Weighted median	5	-0.0195779	0.057147	0.731907	Absolute count	Monocyte	N_MONO_Trait503	CD14+ CD16+ monocyte AC	GCST90001580
ebi-a-GCST90001580	finn-b-H7_AMD	Age-related macular degeneration (whether dry or wet) || id:finn-b-H7_AMD	Inverse variance weighted (fixed effects)	5	0.0174719	0.0534303	0.743665	Absolute count	Monocyte	N_MONO_Trait503	CD14+ CD16+ monocyte AC	GCST90001580
ebi-a-GCST90001581	finn-b-H7_AMD	Age-related macular degeneration (whether dry or wet) || id:finn-b-H7_AMD	MR Egger	4	-0.328085	0.4857	0.568998	Absolute count	Monocyte	N_MONO_Trait505	CD14- CD16- AC	GCST90001581
ebi-a-GCST90001581	finn-b-H7_AMD	Age-related macular degeneration (whether dry or wet) || id:finn-b-H7_AMD	Weighted median	4	-0.0709859	0.10893	0.514617	Absolute count	Monocyte	N_MONO_Trait505	CD14- CD16- AC	GCST90001581
ebi-a-GCST90001581	finn-b-H7_AMD	Age-related macular degeneration (whether dry or wet) || id:finn-b-H7_AMD	Inverse variance weighted (fixed effects)	4	-0.0133691	0.0866453	0.877376	Absolute count	Monocyte	N_MONO_Trait505	CD14- CD16- AC	GCST90001581
ebi-a-GCST90001582	finn-b-H7_AMD	Age-related macular degeneration (whether dry or wet) || id:finn-b-H7_AMD	MR Egger	4	0.561151	0.534197	0.403713	Absolute count	Monocyte	N_MONO_Trait507	CD14+ CD16- monocyte AC	GCST90001582
ebi-a-GCST90001582	finn-b-H7_AMD	Age-related macular degeneration (whether dry or wet) || id:finn-b-H7_AMD	Weighted median	4	-0.239371	0.131349	0.0683944	Absolute count	Monocyte	N_MONO_Trait507	CD14+ CD16- monocyte AC	GCST90001582
ebi-a-GCST90001582	finn-b-H7_AMD	Age-related macular degeneration (whether dry or wet) || id:finn-b-H7_AMD	Inverse variance weighted (fixed effects)	4	-0.162123	0.101577	0.110476	Absolute count	Monocyte	N_MONO_Trait507	CD14+ CD16- monocyte AC	GCST90001582
ebi-a-GCST90001583	finn-b-H7_AMD	Age-related macular degeneration (whether dry or wet) || id:finn-b-H7_AMD	MR Egger	5	0.333913	0.448916	0.510944	Absolute count	Monocyte	N_MONO_Trait513	Monocyte AC	GCST90001583
ebi-a-GCST90001583	finn-b-H7_AMD	Age-related macular degeneration (whether dry or wet) || id:finn-b-H7_AMD	Weighted median	5	-0.241572	0.133249	0.0698407	Absolute count	Monocyte	N_MONO_Trait513	Monocyte AC	GCST90001583
ebi-a-GCST90001583	finn-b-H7_AMD	Age-related macular degeneration (whether dry or wet) || id:finn-b-H7_AMD	Inverse variance weighted (fixed effects)	5	-0.168415	0.105735	0.111204	Absolute count	Monocyte	N_MONO_Trait513	Monocyte AC	GCST90001583
ebi-a-GCST90001585	finn-b-H7_AMD	Age-related macular degeneration (whether dry or wet) || id:finn-b-H7_AMD	MR Egger	5	-0.0521406	0.0879123	0.594855	Relative count	Monocyte	N_MONO_Trait515	CD14+ CD16+ monocyte %monocyte	GCST90001585
ebi-a-GCST90001585	finn-b-H7_AMD	Age-related macular degeneration (whether dry or wet) || id:finn-b-H7_AMD	Weighted median	5	-0.0189247	0.0567746	0.738885	Relative count	Monocyte	N_MONO_Trait515	CD14+ CD16+ monocyte %monocyte	GCST90001585
ebi-a-GCST90001585	finn-b-H7_AMD	Age-related macular degeneration (whether dry or wet) || id:finn-b-H7_AMD	Inverse variance weighted (fixed effects)	5	0.00631072	0.05069	0.900922	Relative count	Monocyte	N_MONO_Trait515	CD14+ CD16+ monocyte %monocyte	GCST90001585
ebi-a-GCST90001586	finn-b-H7_AMD	Age-related macular degeneration (whether dry or wet) || id:finn-b-H7_AMD	MR Egger	3	-0.17598	0.154307	0.458285	Relative count	Monocyte	N_MONO_Trait516	CD14+ CD16- monocyte %monocyte	GCST90001586
ebi-a-GCST90001586	finn-b-H7_AMD	Age-related macular degeneration (whether dry or wet) || id:finn-b-H7_AMD	Weighted median	3	-0.0403802	0.0795532	0.611742	Relative count	Monocyte	N_MONO_Trait516	CD14+ CD16- monocyte %monocyte	GCST90001586
ebi-a-GCST90001586	finn-b-H7_AMD	Age-related macular degeneration (whether dry or wet) || id:finn-b-H7_AMD	Inverse variance weighted (fixed effects)	3	-0.0194382	0.0791433	0.805986	Relative count	Monocyte	N_MONO_Trait516	CD14+ CD16- monocyte %monocyte	GCST90001586
ebi-a-GCST90001587	finn-b-H7_AMD	Age-related macular degeneration (whether dry or wet) || id:finn-b-H7_AMD	MR Egger	3	0.181932	0.159944	0.459112	Relative count	Monocyte	N_MONO_Trait517	CD16+ monocyte %monocyte	GCST90001587
ebi-a-GCST90001587	finn-b-H7_AMD	Age-related macular degeneration (whether dry or wet) || id:finn-b-H7_AMD	Weighted median	3	0.0386014	0.08665	0.655968	Relative count	Monocyte	N_MONO_Trait517	CD16+ monocyte %monocyte	GCST90001587
ebi-a-GCST90001587	finn-b-H7_AMD	Age-related macular degeneration (whether dry or wet) || id:finn-b-H7_AMD	Inverse variance weighted (fixed effects)	3	0.0176638	0.0794822	0.82413	Relative count	Monocyte	N_MONO_Trait517	CD16+ monocyte %monocyte	GCST90001587
ebi-a-GCST90001590	finn-b-H7_AMD	Age-related macular degeneration (whether dry or wet) || id:finn-b-H7_AMD	MR Egger	3	-2.15942	1.70002	0.424576	Absolute count	TBNK	TB_ry_Trait512	CD4+ AC	GCST90001590
ebi-a-GCST90001590	finn-b-H7_AMD	Age-related macular degeneration (whether dry or wet) || id:finn-b-H7_AMD	Weighted median	3	0.220292	0.114621	0.0546162	Absolute count	TBNK	TB_ry_Trait512	CD4+ AC	GCST90001590
ebi-a-GCST90001590	finn-b-H7_AMD	Age-related macular degeneration (whether dry or wet) || id:finn-b-H7_AMD	Inverse variance weighted (fixed effects)	3	0.275873	0.0926801	0.00291452	Absolute count	TBNK	TB_ry_Trait512	CD4+ AC	GCST90001590
ebi-a-GCST90001592	finn-b-H7_AMD	Age-related macular degeneration (whether dry or wet) || id:finn-b-H7_AMD	MR Egger	6	-0.0201702	0.0494788	0.704403	Absolute count	TBNK	TB_ry_Trait515	CD8br AC	GCST90001592
ebi-a-GCST90001592	finn-b-H7_AMD	Age-related macular degeneration (whether dry or wet) || id:finn-b-H7_AMD	Weighted median	6	-0.00793331	0.0235064	0.735743	Absolute count	TBNK	TB_ry_Trait515	CD8br AC	GCST90001592
ebi-a-GCST90001592	finn-b-H7_AMD	Age-related macular degeneration (whether dry or wet) || id:finn-b-H7_AMD	Inverse variance weighted (multiplicative random effects)	6	0.00548347	0.0447586	0.902494	Absolute count	TBNK	TB_ry_Trait515	CD8br AC	GCST90001592
ebi-a-GCST90001598	finn-b-H7_AMD	Age-related macular degeneration (whether dry or wet) || id:finn-b-H7_AMD	MR Egger	4	-0.133634	0.506698	0.816672	Absolute count	TBNK	TB_ry_Trait527	DN (CD4-CD8-) AC	GCST90001598
ebi-a-GCST90001598	finn-b-H7_AMD	Age-related macular degeneration (whether dry or wet) || id:finn-b-H7_AMD	Weighted median	4	0.0460979	0.121086	0.703424	Absolute count	TBNK	TB_ry_Trait527	DN (CD4-CD8-) AC	GCST90001598
ebi-a-GCST90001598	finn-b-H7_AMD	Age-related macular degeneration (whether dry or wet) || id:finn-b-H7_AMD	Inverse variance weighted (fixed effects)	4	0.0572996	0.100024	0.566741	Absolute count	TBNK	TB_ry_Trait527	DN (CD4-CD8-) AC	GCST90001598
ebi-a-GCST90001599	finn-b-H7_AMD	Age-related macular degeneration (whether dry or wet) || id:finn-b-H7_AMD	MR Egger	4	-0.118342	0.330078	0.754257	Relative count	TBNK	TB_ry_Trait528	DN (CD4-CD8-) %T cell	GCST90001599
ebi-a-GCST90001599	finn-b-H7_AMD	Age-related macular degeneration (whether dry or wet) || id:finn-b-H7_AMD	Weighted median	4	-0.00136585	0.110694	0.990155	Relative count	TBNK	TB_ry_Trait528	DN (CD4-CD8-) %T cell	GCST90001599
ebi-a-GCST90001599	finn-b-H7_AMD	Age-related macular degeneration (whether dry or wet) || id:finn-b-H7_AMD	Inverse variance weighted (fixed effects)	4	0.0200193	0.0916351	0.827065	Relative count	TBNK	TB_ry_Trait528	DN (CD4-CD8-) %T cell	GCST90001599
ebi-a-GCST90001601	finn-b-H7_AMD	Age-related macular degeneration (whether dry or wet) || id:finn-b-H7_AMD	MR Egger	3	0.0659801	0.182599	0.779259	Absolute count	TBNK	TB_Trait507	Lymphocyte AC	GCST90001601
ebi-a-GCST90001601	finn-b-H7_AMD	Age-related macular degeneration (whether dry or wet) || id:finn-b-H7_AMD	Weighted median	3	0.227575	0.111747	0.0416976	Absolute count	TBNK	TB_Trait507	Lymphocyte AC	GCST90001601
ebi-a-GCST90001601	finn-b-H7_AMD	Age-related macular degeneration (whether dry or wet) || id:finn-b-H7_AMD	Inverse variance weighted (fixed effects)	3	0.185422	0.0904167	0.0402917	Absolute count	TBNK	TB_Trait507	Lymphocyte AC	GCST90001601
ebi-a-GCST90001604	finn-b-H7_AMD	Age-related macular degeneration (whether dry or wet) || id:finn-b-H7_AMD	MR Egger	3	-0.284011	0.528408	0.68603	Relative count	TBNK	TB_Trait510	T cell %lymphocyte	GCST90001604
ebi-a-GCST90001604	finn-b-H7_AMD	Age-related macular degeneration (whether dry or wet) || id:finn-b-H7_AMD	Weighted median	3	-0.0329817	0.0975623	0.73532	Relative count	TBNK	TB_Trait510	T cell %lymphocyte	GCST90001604
ebi-a-GCST90001604	finn-b-H7_AMD	Age-related macular degeneration (whether dry or wet) || id:finn-b-H7_AMD	Inverse variance weighted (fixed effects)	3	-0.02955	0.0824768	0.720132	Relative count	TBNK	TB_Trait510	T cell %lymphocyte	GCST90001604
ebi-a-GCST90001612	finn-b-H7_AMD	Age-related macular degeneration (whether dry or wet) || id:finn-b-H7_AMD	MR Egger	3	0.187498	0.382282	0.709704	Relative count	TBNK	TB_Trait526	CD8dim %leukocyte	GCST90001612
ebi-a-GCST90001612	finn-b-H7_AMD	Age-related macular degeneration (whether dry or wet) || id:finn-b-H7_AMD	Weighted median	3	-0.175874	0.144311	0.222953	Relative count	TBNK	TB_Trait526	CD8dim %leukocyte	GCST90001612
ebi-a-GCST90001612	finn-b-H7_AMD	Age-related macular degeneration (whether dry or wet) || id:finn-b-H7_AMD	Inverse variance weighted (fixed effects)	3	-0.0306509	0.110276	0.781052	Relative count	TBNK	TB_Trait526	CD8dim %leukocyte	GCST90001612
ebi-a-GCST90001613	finn-b-H7_AMD	Age-related macular degeneration (whether dry or wet) || id:finn-b-H7_AMD	MR Egger	4	-0.111592	0.415519	0.813434	Relative count	TBNK	TB_Trait529	DN (CD4-CD8-) %leukocyte	GCST90001613
ebi-a-GCST90001613	finn-b-H7_AMD	Age-related macular degeneration (whether dry or wet) || id:finn-b-H7_AMD	Weighted median	4	0.014319	0.118811	0.904072	Relative count	TBNK	TB_Trait529	DN (CD4-CD8-) %leukocyte	GCST90001613
ebi-a-GCST90001613	finn-b-H7_AMD	Age-related macular degeneration (whether dry or wet) || id:finn-b-H7_AMD	Inverse variance weighted (fixed effects)	4	0.0297756	0.0926496	0.747924	Relative count	TBNK	TB_Trait529	DN (CD4-CD8-) %leukocyte	GCST90001613
ebi-a-GCST90001618	finn-b-H7_AMD	Age-related macular degeneration (whether dry or wet) || id:finn-b-H7_AMD	MR Egger	5	0.00206105	0.115837	0.986921	Absolute count	TBNK	TB_Trait536	HLA DR+ T cell AC	GCST90001618
ebi-a-GCST90001618	finn-b-H7_AMD	Age-related macular degeneration (whether dry or wet) || id:finn-b-H7_AMD	Weighted median	5	0.00161279	0.0591063	0.978231	Absolute count	TBNK	TB_Trait536	HLA DR+ T cell AC	GCST90001618
ebi-a-GCST90001618	finn-b-H7_AMD	Age-related macular degeneration (whether dry or wet) || id:finn-b-H7_AMD	Inverse variance weighted (fixed effects)	5	0.00180758	0.0530021	0.972794	Absolute count	TBNK	TB_Trait536	HLA DR+ T cell AC	GCST90001618
ebi-a-GCST90001619	finn-b-H7_AMD	Age-related macular degeneration (whether dry or wet) || id:finn-b-H7_AMD	MR Egger	6	-0.0412963	0.152022	0.799338	Relative count	TBNK	TB_Trait537	HLA DR+ T cell%T cell	GCST90001619
ebi-a-GCST90001619	finn-b-H7_AMD	Age-related macular degeneration (whether dry or wet) || id:finn-b-H7_AMD	Weighted median	6	0.0129747	0.0583217	0.82395	Relative count	TBNK	TB_Trait537	HLA DR+ T cell%T cell	GCST90001619
ebi-a-GCST90001619	finn-b-H7_AMD	Age-related macular degeneration (whether dry or wet) || id:finn-b-H7_AMD	Inverse variance weighted (multiplicative random effects)	6	0.0656439	0.0787187	0.404335	Relative count	TBNK	TB_Trait537	HLA DR+ T cell%T cell	GCST90001619
ebi-a-GCST90001620	finn-b-H7_AMD	Age-related macular degeneration (whether dry or wet) || id:finn-b-H7_AMD	MR Egger	5	-0.0551244	0.0943172	0.59996	Relative count	TBNK	TB_Trait538	HLA DR+ T cell%lymphocyte	GCST90001620
ebi-a-GCST90001620	finn-b-H7_AMD	Age-related macular degeneration (whether dry or wet) || id:finn-b-H7_AMD	Weighted median	5	0.00822548	0.0562964	0.883834	Relative count	TBNK	TB_Trait538	HLA DR+ T cell%lymphocyte	GCST90001620
ebi-a-GCST90001620	finn-b-H7_AMD	Age-related macular degeneration (whether dry or wet) || id:finn-b-H7_AMD	Inverse variance weighted (fixed effects)	5	0.0248164	0.0514581	0.629618	Relative count	TBNK	TB_Trait538	HLA DR+ T cell%lymphocyte	GCST90001620
ebi-a-GCST90001621	finn-b-H7_AMD	Age-related macular degeneration (whether dry or wet) || id:finn-b-H7_AMD	MR Egger	6	-0.0917271	0.170768	0.619654	Absolute count	TBNK	TB_Trait539	NKT AC	GCST90001621
ebi-a-GCST90001621	finn-b-H7_AMD	Age-related macular degeneration (whether dry or wet) || id:finn-b-H7_AMD	Weighted median	6	-0.0178553	0.0929339	0.847641	Absolute count	TBNK	TB_Trait539	NKT AC	GCST90001621
ebi-a-GCST90001621	finn-b-H7_AMD	Age-related macular degeneration (whether dry or wet) || id:finn-b-H7_AMD	Inverse variance weighted (fixed effects)	6	-0.0371861	0.0724628	0.607829	Absolute count	TBNK	TB_Trait539	NKT AC	GCST90001621
ebi-a-GCST90001622	finn-b-H7_AMD	Age-related macular degeneration (whether dry or wet) || id:finn-b-H7_AMD	MR Egger	9	0.068908	0.137433	0.631476	Relative count	TBNK	TB_Trait540	NKT %T cell	GCST90001622
ebi-a-GCST90001622	finn-b-H7_AMD	Age-related macular degeneration (whether dry or wet) || id:finn-b-H7_AMD	Weighted median	9	-0.00408652	0.087052	0.962558	Relative count	TBNK	TB_Trait540	NKT %T cell	GCST90001622
ebi-a-GCST90001622	finn-b-H7_AMD	Age-related macular degeneration (whether dry or wet) || id:finn-b-H7_AMD	Inverse variance weighted (fixed effects)	9	-0.000103892	0.0611861	0.998645	Relative count	TBNK	TB_Trait540	NKT %T cell	GCST90001622
ebi-a-GCST90001623	finn-b-H7_AMD	Age-related macular degeneration (whether dry or wet) || id:finn-b-H7_AMD	MR Egger	9	0.0702208	0.154687	0.663602	Relative count	TBNK	TB_Trait541	NKT %lymphocyte	GCST90001623
ebi-a-GCST90001623	finn-b-H7_AMD	Age-related macular degeneration (whether dry or wet) || id:finn-b-H7_AMD	Weighted median	9	-0.00578443	0.0834563	0.944742	Relative count	TBNK	TB_Trait541	NKT %lymphocyte	GCST90001623
ebi-a-GCST90001623	finn-b-H7_AMD	Age-related macular degeneration (whether dry or wet) || id:finn-b-H7_AMD	Inverse variance weighted (fixed effects)	9	-0.00414382	0.0608014	0.945664	Relative count	TBNK	TB_Trait541	NKT %lymphocyte	GCST90001623
ebi-a-GCST90001624	finn-b-H7_AMD	Age-related macular degeneration (whether dry or wet) || id:finn-b-H7_AMD	MR Egger	3	0.0113272	0.165387	0.956467	Absolute count	TBNK	TB_Trait542	HLA DR+ CD4+ AC	GCST90001624
ebi-a-GCST90001624	finn-b-H7_AMD	Age-related macular degeneration (whether dry or wet) || id:finn-b-H7_AMD	Weighted median	3	0.0513608	0.0818439	0.530301	Absolute count	TBNK	TB_Trait542	HLA DR+ CD4+ AC	GCST90001624
ebi-a-GCST90001624	finn-b-H7_AMD	Age-related macular degeneration (whether dry or wet) || id:finn-b-H7_AMD	Inverse variance weighted (fixed effects)	3	0.053102	0.0745128	0.476059	Absolute count	TBNK	TB_Trait542	HLA DR+ CD4+ AC	GCST90001624
ebi-a-GCST90001626	finn-b-H7_AMD	Age-related macular degeneration (whether dry or wet) || id:finn-b-H7_AMD	MR Egger	3	-0.285426	0.40917	0.612238	Relative count	TBNK	TB_Trait544	HLA DR+ CD4+ %lymphocyte	GCST90001626
ebi-a-GCST90001626	finn-b-H7_AMD	Age-related macular degeneration (whether dry or wet) || id:finn-b-H7_AMD	Weighted median	3	0.0510834	0.0831675	0.539068	Relative count	TBNK	TB_Trait544	HLA DR+ CD4+ %lymphocyte	GCST90001626
ebi-a-GCST90001626	finn-b-H7_AMD	Age-related macular degeneration (whether dry or wet) || id:finn-b-H7_AMD	Inverse variance weighted (multiplicative random effects)	3	0.12289	0.169164	0.467561	Relative count	TBNK	TB_Trait544	HLA DR+ CD4+ %lymphocyte	GCST90001626
ebi-a-GCST90001627	finn-b-H7_AMD	Age-related macular degeneration (whether dry or wet) || id:finn-b-H7_AMD	MR Egger	5	0.0377444	0.267128	0.89659	Absolute count	TBNK	TB_Trait545	HLA DR+ CD8br AC	GCST90001627
ebi-a-GCST90001627	finn-b-H7_AMD	Age-related macular degeneration (whether dry or wet) || id:finn-b-H7_AMD	Weighted median	5	0.0292593	0.0641563	0.648345	Absolute count	TBNK	TB_Trait545	HLA DR+ CD8br AC	GCST90001627
ebi-a-GCST90001627	finn-b-H7_AMD	Age-related macular degeneration (whether dry or wet) || id:finn-b-H7_AMD	Inverse variance weighted (multiplicative random effects)	5	0.0907818	0.104763	0.386193	Absolute count	TBNK	TB_Trait545	HLA DR+ CD8br AC	GCST90001627
ebi-a-GCST90001628	finn-b-H7_AMD	Age-related macular degeneration (whether dry or wet) || id:finn-b-H7_AMD	MR Egger	5	-0.118189	0.214906	0.620646	Relative count	TBNK	TB_Trait546	HLA DR+ CD8br %T cell	GCST90001628
ebi-a-GCST90001628	finn-b-H7_AMD	Age-related macular degeneration (whether dry or wet) || id:finn-b-H7_AMD	Weighted median	5	0.00930868	0.0600568	0.876823	Relative count	TBNK	TB_Trait546	HLA DR+ CD8br %T cell	GCST90001628
ebi-a-GCST90001628	finn-b-H7_AMD	Age-related macular degeneration (whether dry or wet) || id:finn-b-H7_AMD	Inverse variance weighted (multiplicative random effects)	5	0.0782924	0.103402	0.448952	Relative count	TBNK	TB_Trait546	HLA DR+ CD8br %T cell	GCST90001628
ebi-a-GCST90001629	finn-b-H7_AMD	Age-related macular degeneration (whether dry or wet) || id:finn-b-H7_AMD	MR Egger	5	-0.0992832	0.218179	0.679983	Relative count	TBNK	TB_Trait547	HLA DR+ CD8br %lymphocyte	GCST90001629
ebi-a-GCST90001629	finn-b-H7_AMD	Age-related macular degeneration (whether dry or wet) || id:finn-b-H7_AMD	Weighted median	5	0.0107812	0.0606281	0.85886	Relative count	TBNK	TB_Trait547	HLA DR+ CD8br %lymphocyte	GCST90001629
ebi-a-GCST90001629	finn-b-H7_AMD	Age-related macular degeneration (whether dry or wet) || id:finn-b-H7_AMD	Inverse variance weighted (multiplicative random effects)	5	0.0822498	0.101181	0.416276	Relative count	TBNK	TB_Trait547	HLA DR+ CD8br %lymphocyte	GCST90001629
ebi-a-GCST90001630	finn-b-H7_AMD	Age-related macular degeneration (whether dry or wet) || id:finn-b-H7_AMD	MR Egger	3	-0.455061	0.434049	0.484958	Absolute count	TBNK	TB_Trait548	CD8br NKT AC	GCST90001630
ebi-a-GCST90001630	finn-b-H7_AMD	Age-related macular degeneration (whether dry or wet) || id:finn-b-H7_AMD	Weighted median	3	0.26542	0.143849	0.0650195	Absolute count	TBNK	TB_Trait548	CD8br NKT AC	GCST90001630
ebi-a-GCST90001630	finn-b-H7_AMD	Age-related macular degeneration (whether dry or wet) || id:finn-b-H7_AMD	Inverse variance weighted (fixed effects)	3	0.212218	0.113158	0.0607359	Absolute count	TBNK	TB_Trait548	CD8br NKT AC	GCST90001630
ebi-a-GCST90001631	finn-b-H7_AMD	Age-related macular degeneration (whether dry or wet) || id:finn-b-H7_AMD	MR Egger	3	-0.0618448	0.402748	0.903	Relative count	TBNK	TB_Trait549	CD8br NKT %T cell	GCST90001631
ebi-a-GCST90001631	finn-b-H7_AMD	Age-related macular degeneration (whether dry or wet) || id:finn-b-H7_AMD	Weighted median	3	0.0662907	0.151111	0.660886	Relative count	TBNK	TB_Trait549	CD8br NKT %T cell	GCST90001631
ebi-a-GCST90001631	finn-b-H7_AMD	Age-related macular degeneration (whether dry or wet) || id:finn-b-H7_AMD	Inverse variance weighted (fixed effects)	3	0.0871142	0.130201	0.503446	Relative count	TBNK	TB_Trait549	CD8br NKT %T cell	GCST90001631
ebi-a-GCST90001632	finn-b-H7_AMD	Age-related macular degeneration (whether dry or wet) || id:finn-b-H7_AMD	MR Egger	4	-0.175832	0.918955	0.865924	Relative count	TBNK	TB_Trait550	CD8br NKT %lymphocyte	GCST90001632
ebi-a-GCST90001632	finn-b-H7_AMD	Age-related macular degeneration (whether dry or wet) || id:finn-b-H7_AMD	Weighted median	4	0.123736	0.150275	0.410281	Relative count	TBNK	TB_Trait550	CD8br NKT %lymphocyte	GCST90001632
ebi-a-GCST90001632	finn-b-H7_AMD	Age-related macular degeneration (whether dry or wet) || id:finn-b-H7_AMD	Inverse variance weighted (multiplicative random effects)	4	0.277886	0.222619	0.211938	Relative count	TBNK	TB_Trait550	CD8br NKT %lymphocyte	GCST90001632
ebi-a-GCST90001633	finn-b-H7_AMD	Age-related macular degeneration (whether dry or wet) || id:finn-b-H7_AMD	MR Egger	8	0.0563075	0.111217	0.630716	Absolute count	TBNK	TB_Trait551	CD8dim NKT AC	GCST90001633
ebi-a-GCST90001633	finn-b-H7_AMD	Age-related macular degeneration (whether dry or wet) || id:finn-b-H7_AMD	Weighted median	8	0.000939488	0.0780376	0.990395	Absolute count	TBNK	TB_Trait551	CD8dim NKT AC	GCST90001633
ebi-a-GCST90001633	finn-b-H7_AMD	Age-related macular degeneration (whether dry or wet) || id:finn-b-H7_AMD	Inverse variance weighted (fixed effects)	8	-0.00163867	0.0608156	0.978504	Absolute count	TBNK	TB_Trait551	CD8dim NKT AC	GCST90001633
ebi-a-GCST90001634	finn-b-H7_AMD	Age-related macular degeneration (whether dry or wet) || id:finn-b-H7_AMD	MR Egger	7	0.0741726	0.102641	0.502278	Relative count	TBNK	TB_Trait552	CD8dim NKT %T cell	GCST90001634
ebi-a-GCST90001634	finn-b-H7_AMD	Age-related macular degeneration (whether dry or wet) || id:finn-b-H7_AMD	Weighted median	7	-0.00252217	0.0791891	0.974592	Relative count	TBNK	TB_Trait552	CD8dim NKT %T cell	GCST90001634
ebi-a-GCST90001634	finn-b-H7_AMD	Age-related macular degeneration (whether dry or wet) || id:finn-b-H7_AMD	Inverse variance weighted (fixed effects)	7	-0.0119444	0.0611124	0.845041	Relative count	TBNK	TB_Trait552	CD8dim NKT %T cell	GCST90001634
ebi-a-GCST90001635	finn-b-H7_AMD	Age-related macular degeneration (whether dry or wet) || id:finn-b-H7_AMD	MR Egger	7	0.0655702	0.10731	0.567883	Relative count	TBNK	TB_Trait553	CD8dim NKT %lymphocyte	GCST90001635
ebi-a-GCST90001635	finn-b-H7_AMD	Age-related macular degeneration (whether dry or wet) || id:finn-b-H7_AMD	Weighted median	7	-0.0048212	0.0810455	0.952564	Relative count	TBNK	TB_Trait553	CD8dim NKT %lymphocyte	GCST90001635
ebi-a-GCST90001635	finn-b-H7_AMD	Age-related macular degeneration (whether dry or wet) || id:finn-b-H7_AMD	Inverse variance weighted (fixed effects)	7	-0.0127674	0.0612755	0.834948	Relative count	TBNK	TB_Trait553	CD8dim NKT %lymphocyte	GCST90001635
ebi-a-GCST90001637	finn-b-H7_AMD	Age-related macular degeneration (whether dry or wet) || id:finn-b-H7_AMD	MR Egger	7	-0.00307777	0.11823	0.980239	Relative count	TBNK	TB_Trait555	DN (CD4-CD8-) NKT %T cell	GCST90001637
ebi-a-GCST90001637	finn-b-H7_AMD	Age-related macular degeneration (whether dry or wet) || id:finn-b-H7_AMD	Weighted median	7	-0.0129616	0.0765817	0.865599	Relative count	TBNK	TB_Trait555	DN (CD4-CD8-) NKT %T cell	GCST90001637
ebi-a-GCST90001637	finn-b-H7_AMD	Age-related macular degeneration (whether dry or wet) || id:finn-b-H7_AMD	Inverse variance weighted (fixed effects)	7	0.0116207	0.0597747	0.845856	Relative count	TBNK	TB_Trait555	DN (CD4-CD8-) NKT %T cell	GCST90001637
ebi-a-GCST90001638	finn-b-H7_AMD	Age-related macular degeneration (whether dry or wet) || id:finn-b-H7_AMD	MR Egger	6	0.119641	0.154823	0.482788	Relative count	TBNK	TB_Trait556	DN (CD4-CD8-) NKT %lymphocyte	GCST90001638
ebi-a-GCST90001638	finn-b-H7_AMD	Age-related macular degeneration (whether dry or wet) || id:finn-b-H7_AMD	Weighted median	6	-0.0294489	0.0849188	0.728749	Relative count	TBNK	TB_Trait556	DN (CD4-CD8-) NKT %lymphocyte	GCST90001638
ebi-a-GCST90001638	finn-b-H7_AMD	Age-related macular degeneration (whether dry or wet) || id:finn-b-H7_AMD	Inverse variance weighted (fixed effects)	6	-0.00539736	0.0651797	0.934005	Relative count	TBNK	TB_Trait556	DN (CD4-CD8-) NKT %lymphocyte	GCST90001638
ebi-a-GCST90001641	finn-b-H7_AMD	Age-related macular degeneration (whether dry or wet) || id:finn-b-H7_AMD	MR Egger	4	0.139139	0.20503	0.567371	Relative count	TBNK	TB_Trait562	CD3- lymphocyte %leukocyte	GCST90001641
ebi-a-GCST90001641	finn-b-H7_AMD	Age-related macular degeneration (whether dry or wet) || id:finn-b-H7_AMD	Weighted median	4	0.0969279	0.148409	0.513684	Relative count	TBNK	TB_Trait562	CD3- lymphocyte %leukocyte	GCST90001641
ebi-a-GCST90001641	finn-b-H7_AMD	Age-related macular degeneration (whether dry or wet) || id:finn-b-H7_AMD	Inverse variance weighted (fixed effects)	4	0.20804	0.109963	0.0585034	Relative count	TBNK	TB_Trait562	CD3- lymphocyte %leukocyte	GCST90001641
ebi-a-GCST90001643	finn-b-H7_AMD	Age-related macular degeneration (whether dry or wet) || id:finn-b-H7_AMD	MR Egger	5	-0.000376896	0.0616696	0.995507	Relative count	TBNK	TB_Trait564	B cell % CD3- lymphocyte	GCST90001643
ebi-a-GCST90001643	finn-b-H7_AMD	Age-related macular degeneration (whether dry or wet) || id:finn-b-H7_AMD	Weighted median	5	-0.0233895	0.0563433	0.67805	Relative count	TBNK	TB_Trait564	B cell % CD3- lymphocyte	GCST90001643
ebi-a-GCST90001643	finn-b-H7_AMD	Age-related macular degeneration (whether dry or wet) || id:finn-b-H7_AMD	Inverse variance weighted (fixed effects)	5	-0.0238559	0.0493954	0.629126	Relative count	TBNK	TB_Trait564	B cell % CD3- lymphocyte	GCST90001643
ebi-a-GCST90001645	finn-b-H7_AMD	Age-related macular degeneration (whether dry or wet) || id:finn-b-H7_AMD	MR Egger	6	0.000136407	0.147146	0.999305	Absolute count	TBNK	TB_Trait566	NK AC	GCST90001645
ebi-a-GCST90001645	finn-b-H7_AMD	Age-related macular degeneration (whether dry or wet) || id:finn-b-H7_AMD	Weighted median	6	0.0893343	0.0897877	0.31976	Absolute count	TBNK	TB_Trait566	NK AC	GCST90001645
ebi-a-GCST90001645	finn-b-H7_AMD	Age-related macular degeneration (whether dry or wet) || id:finn-b-H7_AMD	Inverse variance weighted (fixed effects)	6	0.0657135	0.070453	0.350961	Absolute count	TBNK	TB_Trait566	NK AC	GCST90001645
ebi-a-GCST90001646	finn-b-H7_AMD	Age-related macular degeneration (whether dry or wet) || id:finn-b-H7_AMD	MR Egger	6	0.00779457	0.0635936	0.90836	Relative count	TBNK	TB_Trait567	NK %CD3- lymphocyte	GCST90001646
ebi-a-GCST90001646	finn-b-H7_AMD	Age-related macular degeneration (whether dry or wet) || id:finn-b-H7_AMD	Weighted median	6	0.00878147	0.0578626	0.879373	Relative count	TBNK	TB_Trait567	NK %CD3- lymphocyte	GCST90001646
ebi-a-GCST90001646	finn-b-H7_AMD	Age-related macular degeneration (whether dry or wet) || id:finn-b-H7_AMD	Inverse variance weighted (fixed effects)	6	0.0125998	0.0490164	0.797139	Relative count	TBNK	TB_Trait567	NK %CD3- lymphocyte	GCST90001646
ebi-a-GCST90001647	finn-b-H7_AMD	Age-related macular degeneration (whether dry or wet) || id:finn-b-H7_AMD	MR Egger	4	-0.00482627	0.0873292	0.960951	Relative count	TBNK	TB_Trait568	NK %lymphocyte	GCST90001647
ebi-a-GCST90001647	finn-b-H7_AMD	Age-related macular degeneration (whether dry or wet) || id:finn-b-H7_AMD	Weighted median	4	0.01474	0.0655807	0.822165	Relative count	TBNK	TB_Trait568	NK %lymphocyte	GCST90001647
ebi-a-GCST90001647	finn-b-H7_AMD	Age-related macular degeneration (whether dry or wet) || id:finn-b-H7_AMD	Inverse variance weighted (fixed effects)	4	0.0308146	0.0531045	0.561737	Relative count	TBNK	TB_Trait568	NK %lymphocyte	GCST90001647
ebi-a-GCST90001648	finn-b-H7_AMD	Age-related macular degeneration (whether dry or wet) || id:finn-b-H7_AMD	MR Egger	4	0.0227869	0.114104	0.860175	Absolute count	TBNK	TB_Trait569	HLA DR+ NK AC	GCST90001648
ebi-a-GCST90001648	finn-b-H7_AMD	Age-related macular degeneration (whether dry or wet) || id:finn-b-H7_AMD	Weighted median	4	-0.0103773	0.0522239	0.842491	Absolute count	TBNK	TB_Trait569	HLA DR+ NK AC	GCST90001648
ebi-a-GCST90001648	finn-b-H7_AMD	Age-related macular degeneration (whether dry or wet) || id:finn-b-H7_AMD	Inverse variance weighted (fixed effects)	4	-0.01778	0.0471907	0.706345	Absolute count	TBNK	TB_Trait569	HLA DR+ NK AC	GCST90001648
ebi-a-GCST90001649	finn-b-H7_AMD	Age-related macular degeneration (whether dry or wet) || id:finn-b-H7_AMD	MR Egger	6	0.0249158	0.07773	0.764604	Relative count	TBNK	TB_Trait570	HLA DR+ NK %NK	GCST90001649
ebi-a-GCST90001649	finn-b-H7_AMD	Age-related macular degeneration (whether dry or wet) || id:finn-b-H7_AMD	Weighted median	6	-0.0109348	0.051864	0.833015	Relative count	TBNK	TB_Trait570	HLA DR+ NK %NK	GCST90001649
ebi-a-GCST90001649	finn-b-H7_AMD	Age-related macular degeneration (whether dry or wet) || id:finn-b-H7_AMD	Inverse variance weighted (fixed effects)	6	-0.0474973	0.0448881	0.289998	Relative count	TBNK	TB_Trait570	HLA DR+ NK %NK	GCST90001649
ebi-a-GCST90001650	finn-b-H7_AMD	Age-related macular degeneration (whether dry or wet) || id:finn-b-H7_AMD	MR Egger	4	-0.00129013	0.11086	0.991771	Relative count	TBNK	TB_Trait571	HLA DR+ NK %CD3- lymphocyte	GCST90001650
ebi-a-GCST90001650	finn-b-H7_AMD	Age-related macular degeneration (whether dry or wet) || id:finn-b-H7_AMD	Weighted median	4	-0.0205551	0.0514408	0.689461	Relative count	TBNK	TB_Trait571	HLA DR+ NK %CD3- lymphocyte	GCST90001650
ebi-a-GCST90001650	finn-b-H7_AMD	Age-related macular degeneration (whether dry or wet) || id:finn-b-H7_AMD	Inverse variance weighted (fixed effects)	4	-0.0251015	0.046383	0.588384	Relative count	TBNK	TB_Trait571	HLA DR+ NK %CD3- lymphocyte	GCST90001650
ebi-a-GCST90001654	finn-b-H7_AMD	Age-related macular degeneration (whether dry or wet) || id:finn-b-H7_AMD	MR Egger	5	0.0129511	0.572979	0.983386	Absolute count	Treg	Treg_Trait506	CD28- DN (CD4-CD8-) AC	GCST90001654
ebi-a-GCST90001654	finn-b-H7_AMD	Age-related macular degeneration (whether dry or wet) || id:finn-b-H7_AMD	Weighted median	5	0.0407977	0.124138	0.742422	Absolute count	Treg	Treg_Trait506	CD28- DN (CD4-CD8-) AC	GCST90001654
ebi-a-GCST90001654	finn-b-H7_AMD	Age-related macular degeneration (whether dry or wet) || id:finn-b-H7_AMD	Inverse variance weighted (fixed effects)	5	0.050115	0.0921434	0.586524	Absolute count	Treg	Treg_Trait506	CD28- DN (CD4-CD8-) AC	GCST90001654
ebi-a-GCST90001658	finn-b-H7_AMD	Age-related macular degeneration (whether dry or wet) || id:finn-b-H7_AMD	MR Egger	8	0.0149659	0.0292073	0.626679	Relative count	Treg	Treg_Trait512	CD39+ CD4+ %T cell	GCST90001658
ebi-a-GCST90001658	finn-b-H7_AMD	Age-related macular degeneration (whether dry or wet) || id:finn-b-H7_AMD	Weighted median	8	0.0166651	0.0260847	0.522897	Relative count	Treg	Treg_Trait512	CD39+ CD4+ %T cell	GCST90001658
ebi-a-GCST90001658	finn-b-H7_AMD	Age-related macular degeneration (whether dry or wet) || id:finn-b-H7_AMD	Inverse variance weighted (fixed effects)	8	0.0152489	0.0220674	0.489557	Relative count	Treg	Treg_Trait512	CD39+ CD4+ %T cell	GCST90001658
ebi-a-GCST90001659	finn-b-H7_AMD	Age-related macular degeneration (whether dry or wet) || id:finn-b-H7_AMD	MR Egger	6	0.143338	0.13706	0.354683	Relative count	Treg	Treg_Trait513	CD39+ CD4+ %CD4+	GCST90001659
ebi-a-GCST90001659	finn-b-H7_AMD	Age-related macular degeneration (whether dry or wet) || id:finn-b-H7_AMD	Weighted median	6	0.0365101	0.0506327	0.470861	Relative count	Treg	Treg_Trait513	CD39+ CD4+ %CD4+	GCST90001659
ebi-a-GCST90001659	finn-b-H7_AMD	Age-related macular degeneration (whether dry or wet) || id:finn-b-H7_AMD	Inverse variance weighted (fixed effects)	6	0.0285226	0.0413142	0.489953	Relative count	Treg	Treg_Trait513	CD39+ CD4+ %CD4+	GCST90001659
ebi-a-GCST90001660	finn-b-H7_AMD	Age-related macular degeneration (whether dry or wet) || id:finn-b-H7_AMD	MR Egger	6	0.137406	0.139729	0.381097	Absolute count	Treg	Treg_Trait514	CD39+ CD4+ AC	GCST90001660
ebi-a-GCST90001660	finn-b-H7_AMD	Age-related macular degeneration (whether dry or wet) || id:finn-b-H7_AMD	Weighted median	6	0.0359338	0.0504524	0.476321	Absolute count	Treg	Treg_Trait514	CD39+ CD4+ AC	GCST90001660
ebi-a-GCST90001660	finn-b-H7_AMD	Age-related macular degeneration (whether dry or wet) || id:finn-b-H7_AMD	Inverse variance weighted (fixed effects)	6	0.0335579	0.0435403	0.440866	Absolute count	Treg	Treg_Trait514	CD39+ CD4+ AC	GCST90001660
ebi-a-GCST90001661	finn-b-H7_AMD	Age-related macular degeneration (whether dry or wet) || id:finn-b-H7_AMD	MR Egger	4	-0.11728	0.281827	0.717712	Relative count	Treg	Treg_Trait574	CD28- CD8dim %T cell	GCST90001661
ebi-a-GCST90001661	finn-b-H7_AMD	Age-related macular degeneration (whether dry or wet) || id:finn-b-H7_AMD	Weighted median	4	-0.0401291	0.100891	0.690817	Relative count	Treg	Treg_Trait574	CD28- CD8dim %T cell	GCST90001661
ebi-a-GCST90001661	finn-b-H7_AMD	Age-related macular degeneration (whether dry or wet) || id:finn-b-H7_AMD	Inverse variance weighted (fixed effects)	4	-0.111911	0.0838518	0.181996	Relative count	Treg	Treg_Trait574	CD28- CD8dim %T cell	GCST90001661
ebi-a-GCST90001663	finn-b-H7_AMD	Age-related macular degeneration (whether dry or wet) || id:finn-b-H7_AMD	MR Egger	3	-0.44418	0.460848	0.511723	Absolute count	Treg	Treg_Trait576	CD28- CD8dim AC	GCST90001663
ebi-a-GCST90001663	finn-b-H7_AMD	Age-related macular degeneration (whether dry or wet) || id:finn-b-H7_AMD	Weighted median	3	-0.0749798	0.126315	0.552785	Absolute count	Treg	Treg_Trait576	CD28- CD8dim AC	GCST90001663
ebi-a-GCST90001663	finn-b-H7_AMD	Age-related macular degeneration (whether dry or wet) || id:finn-b-H7_AMD	Inverse variance weighted (fixed effects)	3	-0.107273	0.106382	0.313275	Absolute count	Treg	Treg_Trait576	CD28- CD8dim AC	GCST90001663
ebi-a-GCST90001664	finn-b-H7_AMD	Age-related macular degeneration (whether dry or wet) || id:finn-b-H7_AMD	MR Egger	12	0.00408904	0.00961403	0.679611	Relative count	Treg	Treg_Trait577	CD28+ CD45RA+ CD8dim %T cell	GCST90001664
ebi-a-GCST90001664	finn-b-H7_AMD	Age-related macular degeneration (whether dry or wet) || id:finn-b-H7_AMD	Weighted median	12	0.000492169	0.00522942	0.925018	Relative count	Treg	Treg_Trait577	CD28+ CD45RA+ CD8dim %T cell	GCST90001664
ebi-a-GCST90001664	finn-b-H7_AMD	Age-related macular degeneration (whether dry or wet) || id:finn-b-H7_AMD	Inverse variance weighted (multiplicative random effects)	12	-0.00126041	0.00797947	0.874491	Relative count	Treg	Treg_Trait577	CD28+ CD45RA+ CD8dim %T cell	GCST90001664
ebi-a-GCST90001665	finn-b-H7_AMD	Age-related macular degeneration (whether dry or wet) || id:finn-b-H7_AMD	MR Egger	7	-0.105711	0.0730446	0.207486	Relative count	Treg	Treg_Trait578	CD28+ CD45RA+ CD8dim %CD8dim	GCST90001665
ebi-a-GCST90001665	finn-b-H7_AMD	Age-related macular degeneration (whether dry or wet) || id:finn-b-H7_AMD	Weighted median	7	-0.10499	0.0382742	0.0060861	Relative count	Treg	Treg_Trait578	CD28+ CD45RA+ CD8dim %CD8dim	GCST90001665
ebi-a-GCST90001665	finn-b-H7_AMD	Age-related macular degeneration (whether dry or wet) || id:finn-b-H7_AMD	Inverse variance weighted (multiplicative random effects)	7	-0.085511	0.0521357	0.100971	Relative count	Treg	Treg_Trait578	CD28+ CD45RA+ CD8dim %CD8dim	GCST90001665
ebi-a-GCST90001666	finn-b-H7_AMD	Age-related macular degeneration (whether dry or wet) || id:finn-b-H7_AMD	MR Egger	20	0.00431279	0.00584145	0.469845	Absolute count	Treg	Treg_Trait579	CD28+ CD45RA+ CD8dim AC	GCST90001666
ebi-a-GCST90001666	finn-b-H7_AMD	Age-related macular degeneration (whether dry or wet) || id:finn-b-H7_AMD	Weighted median	20	0.00352236	0.00429949	0.412644	Absolute count	Treg	Treg_Trait579	CD28+ CD45RA+ CD8dim AC	GCST90001666
ebi-a-GCST90001666	finn-b-H7_AMD	Age-related macular degeneration (whether dry or wet) || id:finn-b-H7_AMD	Inverse variance weighted (multiplicative random effects)	20	-0.000934606	0.00477002	0.844662	Absolute count	Treg	Treg_Trait579	CD28+ CD45RA+ CD8dim AC	GCST90001666
ebi-a-GCST90001667	finn-b-H7_AMD	Age-related macular degeneration (whether dry or wet) || id:finn-b-H7_AMD	MR Egger	4	-0.0185781	0.115527	0.887017	Relative count	Treg	Treg_Trait580	CD28+ CD45RA- CD8dim %T cell	GCST90001667
ebi-a-GCST90001667	finn-b-H7_AMD	Age-related macular degeneration (whether dry or wet) || id:finn-b-H7_AMD	Weighted median	4	0.0488118	0.0384092	0.203787	Relative count	Treg	Treg_Trait580	CD28+ CD45RA- CD8dim %T cell	GCST90001667
ebi-a-GCST90001667	finn-b-H7_AMD	Age-related macular degeneration (whether dry or wet) || id:finn-b-H7_AMD	Inverse variance weighted (multiplicative random effects)	4	0.0624343	0.0594172	0.29336	Relative count	Treg	Treg_Trait580	CD28+ CD45RA- CD8dim %T cell	GCST90001667
ebi-a-GCST90001668	finn-b-H7_AMD	Age-related macular degeneration (whether dry or wet) || id:finn-b-H7_AMD	MR Egger	4	-0.027616	0.100881	0.809958	Relative count	Treg	Treg_Trait581	CD28+ CD45RA- CD8dim %CD8dim	GCST90001668
ebi-a-GCST90001668	finn-b-H7_AMD	Age-related macular degeneration (whether dry or wet) || id:finn-b-H7_AMD	Weighted median	4	0.064113	0.0424516	0.130976	Relative count	Treg	Treg_Trait581	CD28+ CD45RA- CD8dim %CD8dim	GCST90001668
ebi-a-GCST90001668	finn-b-H7_AMD	Age-related macular degeneration (whether dry or wet) || id:finn-b-H7_AMD	Inverse variance weighted (multiplicative random effects)	4	0.0727647	0.0658378	0.269068	Relative count	Treg	Treg_Trait581	CD28+ CD45RA- CD8dim %CD8dim	GCST90001668
ebi-a-GCST90001669	finn-b-H7_AMD	Age-related macular degeneration (whether dry or wet) || id:finn-b-H7_AMD	MR Egger	4	-0.145322	0.183019	0.510427	Absolute count	Treg	Treg_Trait582	CD28+ CD45RA- CD8dim AC	GCST90001669
ebi-a-GCST90001669	finn-b-H7_AMD	Age-related macular degeneration (whether dry or wet) || id:finn-b-H7_AMD	Weighted median	4	0.0601202	0.0455864	0.18723	Absolute count	Treg	Treg_Trait582	CD28+ CD45RA- CD8dim AC	GCST90001669
ebi-a-GCST90001669	finn-b-H7_AMD	Age-related macular degeneration (whether dry or wet) || id:finn-b-H7_AMD	Inverse variance weighted (multiplicative random effects)	4	0.0678277	0.0612342	0.268002	Absolute count	Treg	Treg_Trait582	CD28+ CD45RA- CD8dim AC	GCST90001669
ebi-a-GCST90001670	finn-b-H7_AMD	Age-related macular degeneration (whether dry or wet) || id:finn-b-H7_AMD	MR Egger	7	0.162072	0.0950732	0.148969	Relative count	Treg	Treg_Trait585	CD39+ CD8br %T cell	GCST90001670
ebi-a-GCST90001670	finn-b-H7_AMD	Age-related macular degeneration (whether dry or wet) || id:finn-b-H7_AMD	Weighted median	7	0.11212	0.0607291	0.0648595	Relative count	Treg	Treg_Trait585	CD39+ CD8br %T cell	GCST90001670
ebi-a-GCST90001670	finn-b-H7_AMD	Age-related macular degeneration (whether dry or wet) || id:finn-b-H7_AMD	Inverse variance weighted (fixed effects)	7	0.11477	0.0485822	0.0181575	Relative count	Treg	Treg_Trait585	CD39+ CD8br %T cell	GCST90001670
ebi-a-GCST90001671	finn-b-H7_AMD	Age-related macular degeneration (whether dry or wet) || id:finn-b-H7_AMD	MR Egger	6	0.174255	0.103734	0.16829	Relative count	Treg	Treg_Trait586	CD39+ CD8br %CD8br	GCST90001671
ebi-a-GCST90001671	finn-b-H7_AMD	Age-related macular degeneration (whether dry or wet) || id:finn-b-H7_AMD	Weighted median	6	0.119885	0.0605166	0.0475883	Relative count	Treg	Treg_Trait586	CD39+ CD8br %CD8br	GCST90001671
ebi-a-GCST90001671	finn-b-H7_AMD	Age-related macular degeneration (whether dry or wet) || id:finn-b-H7_AMD	Inverse variance weighted (fixed effects)	6	0.118356	0.0508265	0.0198783	Relative count	Treg	Treg_Trait586	CD39+ CD8br %CD8br	GCST90001671
ebi-a-GCST90001672	finn-b-H7_AMD	Age-related macular degeneration (whether dry or wet) || id:finn-b-H7_AMD	MR Egger	7	-0.0025008	0.0596682	0.968191	Absolute count	Treg	Treg_Trait587	CD39+ CD8br AC	GCST90001672
ebi-a-GCST90001672	finn-b-H7_AMD	Age-related macular degeneration (whether dry or wet) || id:finn-b-H7_AMD	Weighted median	7	0.0259338	0.0464956	0.577003	Absolute count	Treg	Treg_Trait587	CD39+ CD8br AC	GCST90001672
ebi-a-GCST90001672	finn-b-H7_AMD	Age-related macular degeneration (whether dry or wet) || id:finn-b-H7_AMD	Inverse variance weighted (fixed effects)	7	0.0360775	0.0340606	0.289502	Absolute count	Treg	Treg_Trait587	CD39+ CD8br AC	GCST90001672
ebi-a-GCST90001679	finn-b-H7_AMD	Age-related macular degeneration (whether dry or wet) || id:finn-b-H7_AMD	MR Egger	3	-0.0446103	0.105642	0.745631	Relative count	Treg	Treg_Trait594	CD25++ CD8br %T cell	GCST90001679
ebi-a-GCST90001679	finn-b-H7_AMD	Age-related macular degeneration (whether dry or wet) || id:finn-b-H7_AMD	Weighted median	3	-0.01769	0.07633	0.816727	Relative count	Treg	Treg_Trait594	CD25++ CD8br %T cell	GCST90001679
ebi-a-GCST90001679	finn-b-H7_AMD	Age-related macular degeneration (whether dry or wet) || id:finn-b-H7_AMD	Inverse variance weighted (fixed effects)	3	-0.0200602	0.0688813	0.770876	Relative count	Treg	Treg_Trait594	CD25++ CD8br %T cell	GCST90001679
ebi-a-GCST90001681	finn-b-H7_AMD	Age-related macular degeneration (whether dry or wet) || id:finn-b-H7_AMD	MR Egger	3	-0.0364595	0.108885	0.794302	Absolute count	Treg	Treg_Trait596	CD25++ CD8br AC	GCST90001681
ebi-a-GCST90001681	finn-b-H7_AMD	Age-related macular degeneration (whether dry or wet) || id:finn-b-H7_AMD	Weighted median	3	-0.0114755	0.0736237	0.876138	Absolute count	Treg	Treg_Trait596	CD25++ CD8br AC	GCST90001681
ebi-a-GCST90001681	finn-b-H7_AMD	Age-related macular degeneration (whether dry or wet) || id:finn-b-H7_AMD	Inverse variance weighted (fixed effects)	3	-0.0027121	0.067153	0.967785	Absolute count	Treg	Treg_Trait596	CD25++ CD8br AC	GCST90001681
ebi-a-GCST90001685	finn-b-H7_AMD	Age-related macular degeneration (whether dry or wet) || id:finn-b-H7_AMD	MR Egger	3	-2.39447	3.17636	0.588772	Relative count	Treg	Treg_Trait600	CD28- CD8br %T cell	GCST90001685
ebi-a-GCST90001685	finn-b-H7_AMD	Age-related macular degeneration (whether dry or wet) || id:finn-b-H7_AMD	Weighted median	3	0.173468	0.161139	0.281699	Relative count	Treg	Treg_Trait600	CD28- CD8br %T cell	GCST90001685
ebi-a-GCST90001685	finn-b-H7_AMD	Age-related macular degeneration (whether dry or wet) || id:finn-b-H7_AMD	Inverse variance weighted (multiplicative random effects)	3	0.0646387	0.271436	0.811776	Relative count	Treg	Treg_Trait600	CD28- CD8br %T cell	GCST90001685
ebi-a-GCST90001686	finn-b-H7_AMD	Age-related macular degeneration (whether dry or wet) || id:finn-b-H7_AMD	MR Egger	4	-0.399148	0.664614	0.609118	Relative count	Treg	Treg_Trait601	CD28- CD8br %CD8br	GCST90001686
ebi-a-GCST90001686	finn-b-H7_AMD	Age-related macular degeneration (whether dry or wet) || id:finn-b-H7_AMD	Weighted median	4	0.0759812	0.134207	0.571293	Relative count	Treg	Treg_Trait601	CD28- CD8br %CD8br	GCST90001686
ebi-a-GCST90001686	finn-b-H7_AMD	Age-related macular degeneration (whether dry or wet) || id:finn-b-H7_AMD	Inverse variance weighted (fixed effects)	4	-0.0415903	0.101614	0.682321	Relative count	Treg	Treg_Trait601	CD28- CD8br %CD8br	GCST90001686
ebi-a-GCST90001687	finn-b-H7_AMD	Age-related macular degeneration (whether dry or wet) || id:finn-b-H7_AMD	MR Egger	3	-5.83777	3.05315	0.306772	Absolute count	Treg	Treg_Trait602	CD28- CD8br AC	GCST90001687
ebi-a-GCST90001687	finn-b-H7_AMD	Age-related macular degeneration (whether dry or wet) || id:finn-b-H7_AMD	Weighted median	3	0.100789	0.154249	0.51349	Absolute count	Treg	Treg_Trait602	CD28- CD8br AC	GCST90001687
ebi-a-GCST90001687	finn-b-H7_AMD	Age-related macular degeneration (whether dry or wet) || id:finn-b-H7_AMD	Inverse variance weighted (multiplicative random effects)	3	0.0363102	0.260345	0.889079	Absolute count	Treg	Treg_Trait602	CD28- CD8br AC	GCST90001687
ebi-a-GCST90001688	finn-b-H7_AMD	Age-related macular degeneration (whether dry or wet) || id:finn-b-H7_AMD	MR Egger	41	0.00253612	0.00453441	0.579152	Relative count	Treg	Treg_Trait603	CD28+ CD45RA+ CD8br %T cell	GCST90001688
ebi-a-GCST90001688	finn-b-H7_AMD	Age-related macular degeneration (whether dry or wet) || id:finn-b-H7_AMD	Weighted median	41	0.00311853	0.00379753	0.411532	Relative count	Treg	Treg_Trait603	CD28+ CD45RA+ CD8br %T cell	GCST90001688
ebi-a-GCST90001688	finn-b-H7_AMD	Age-related macular degeneration (whether dry or wet) || id:finn-b-H7_AMD	Inverse variance weighted (fixed effects)	41	-2.44209e-05	0.00260587	0.992523	Relative count	Treg	Treg_Trait603	CD28+ CD45RA+ CD8br %T cell	GCST90001688
ebi-a-GCST90001689	finn-b-H7_AMD	Age-related macular degeneration (whether dry or wet) || id:finn-b-H7_AMD	MR Egger	13	-0.000711519	0.00586384	0.90561	Relative count	Treg	Treg_Trait604	CD28+ CD45RA+ CD8br %CD8br	GCST90001689
ebi-a-GCST90001689	finn-b-H7_AMD	Age-related macular degeneration (whether dry or wet) || id:finn-b-H7_AMD	Weighted median	13	0.00388078	0.00605819	0.521793	Relative count	Treg	Treg_Trait604	CD28+ CD45RA+ CD8br %CD8br	GCST90001689
ebi-a-GCST90001689	finn-b-H7_AMD	Age-related macular degeneration (whether dry or wet) || id:finn-b-H7_AMD	Inverse variance weighted (fixed effects)	13	0.00169341	0.00479997	0.724242	Relative count	Treg	Treg_Trait604	CD28+ CD45RA+ CD8br %CD8br	GCST90001689
ebi-a-GCST90001690	finn-b-H7_AMD	Age-related macular degeneration (whether dry or wet) || id:finn-b-H7_AMD	MR Egger	27	-0.00527821	0.00680539	0.445265	Absolute count	Treg	Treg_Trait605	CD28+ CD45RA+ CD8br AC	GCST90001690
ebi-a-GCST90001690	finn-b-H7_AMD	Age-related macular degeneration (whether dry or wet) || id:finn-b-H7_AMD	Weighted median	27	0.00219809	0.00595594	0.712084	Absolute count	Treg	Treg_Trait605	CD28+ CD45RA+ CD8br AC	GCST90001690
ebi-a-GCST90001690	finn-b-H7_AMD	Age-related macular degeneration (whether dry or wet) || id:finn-b-H7_AMD	Inverse variance weighted (multiplicative random effects)	27	-0.000713629	0.00559405	0.89849	Absolute count	Treg	Treg_Trait605	CD28+ CD45RA+ CD8br AC	GCST90001690
ebi-a-GCST90001691	finn-b-H7_AMD	Age-related macular degeneration (whether dry or wet) || id:finn-b-H7_AMD	MR Egger	6	0.0549744	0.0715492	0.485132	Relative count	Treg	Treg_Trait606	CD28+ CD45RA- CD8br %T cell	GCST90001691
ebi-a-GCST90001691	finn-b-H7_AMD	Age-related macular degeneration (whether dry or wet) || id:finn-b-H7_AMD	Weighted median	6	0.0681071	0.0409472	0.0962543	Relative count	Treg	Treg_Trait606	CD28+ CD45RA- CD8br %T cell	GCST90001691
ebi-a-GCST90001691	finn-b-H7_AMD	Age-related macular degeneration (whether dry or wet) || id:finn-b-H7_AMD	Inverse variance weighted (fixed effects)	6	0.0767684	0.0352112	0.0292406	Relative count	Treg	Treg_Trait606	CD28+ CD45RA- CD8br %T cell	GCST90001691
ebi-a-GCST90001692	finn-b-H7_AMD	Age-related macular degeneration (whether dry or wet) || id:finn-b-H7_AMD	MR Egger	6	0.000375429	0.0150203	0.981256	Relative count	Treg	Treg_Trait607	CD28+ CD45RA- CD8br %CD8br	GCST90001692
ebi-a-GCST90001692	finn-b-H7_AMD	Age-related macular degeneration (whether dry or wet) || id:finn-b-H7_AMD	Weighted median	6	-0.000532885	0.00688783	0.938332	Relative count	Treg	Treg_Trait607	CD28+ CD45RA- CD8br %CD8br	GCST90001692
ebi-a-GCST90001692	finn-b-H7_AMD	Age-related macular degeneration (whether dry or wet) || id:finn-b-H7_AMD	Inverse variance weighted (multiplicative random effects)	6	0.000303902	0.0108456	0.977646	Relative count	Treg	Treg_Trait607	CD28+ CD45RA- CD8br %CD8br	GCST90001692
ebi-a-GCST90001693	finn-b-H7_AMD	Age-related macular degeneration (whether dry or wet) || id:finn-b-H7_AMD	MR Egger	4	-0.0826242	0.215034	0.737808	Absolute count	Treg	Treg_Trait608	CD28+ CD45RA- CD8br AC	GCST90001693
ebi-a-GCST90001693	finn-b-H7_AMD	Age-related macular degeneration (whether dry or wet) || id:finn-b-H7_AMD	Weighted median	4	0.0597137	0.0397718	0.13325	Absolute count	Treg	Treg_Trait608	CD28+ CD45RA- CD8br AC	GCST90001693
ebi-a-GCST90001693	finn-b-H7_AMD	Age-related macular degeneration (whether dry or wet) || id:finn-b-H7_AMD	Inverse variance weighted (multiplicative random effects)	4	0.0622669	0.052755	0.23788	Absolute count	Treg	Treg_Trait608	CD28+ CD45RA- CD8br AC	GCST90001693
ebi-a-GCST90001694	finn-b-H7_AMD	Age-related macular degeneration (whether dry or wet) || id:finn-b-H7_AMD	MR Egger	5	-0.0833411	0.398323	0.847671	Relative count	Treg	Treg_Trait611	CD28- DN (CD4-CD8-) %T cell	GCST90001694
ebi-a-GCST90001694	finn-b-H7_AMD	Age-related macular degeneration (whether dry or wet) || id:finn-b-H7_AMD	Weighted median	5	0.0516732	0.111031	0.641648	Relative count	Treg	Treg_Trait611	CD28- DN (CD4-CD8-) %T cell	GCST90001694
ebi-a-GCST90001694	finn-b-H7_AMD	Age-related macular degeneration (whether dry or wet) || id:finn-b-H7_AMD	Inverse variance weighted (fixed effects)	5	0.057283	0.089902	0.524013	Relative count	Treg	Treg_Trait611	CD28- DN (CD4-CD8-) %T cell	GCST90001694
ebi-a-GCST90001695	finn-b-H7_AMD	Age-related macular degeneration (whether dry or wet) || id:finn-b-H7_AMD	MR Egger	151	-4.94257e-06	1.95694e-05	0.800952	Absolute count	Treg	Treg_Trait700	CD45RA- CD28- CD8br AC	GCST90001695
ebi-a-GCST90001695	finn-b-H7_AMD	Age-related macular degeneration (whether dry or wet) || id:finn-b-H7_AMD	Weighted median	151	-9.51054e-06	2.18965e-05	0.664041	Absolute count	Treg	Treg_Trait700	CD45RA- CD28- CD8br AC	GCST90001695
ebi-a-GCST90001695	finn-b-H7_AMD	Age-related macular degeneration (whether dry or wet) || id:finn-b-H7_AMD	Inverse variance weighted (fixed effects)	151	-1.38963e-06	1.36003e-05	0.918617	Absolute count	Treg	Treg_Trait700	CD45RA- CD28- CD8br AC	GCST90001695
ebi-a-GCST90001696	finn-b-H7_AMD	Age-related macular degeneration (whether dry or wet) || id:finn-b-H7_AMD	MR Egger	23	-0.00129619	0.000775695	0.109559	Relative count	Treg	Treg_Trait701	CD45RA- CD28- CD8br %CD8br	GCST90001696
ebi-a-GCST90001696	finn-b-H7_AMD	Age-related macular degeneration (whether dry or wet) || id:finn-b-H7_AMD	Weighted median	23	-0.000737883	0.000771165	0.338647	Relative count	Treg	Treg_Trait701	CD45RA- CD28- CD8br %CD8br	GCST90001696
ebi-a-GCST90001696	finn-b-H7_AMD	Age-related macular degeneration (whether dry or wet) || id:finn-b-H7_AMD	Inverse variance weighted (fixed effects)	23	-0.000774807	0.000570869	0.174704	Relative count	Treg	Treg_Trait701	CD45RA- CD28- CD8br %CD8br	GCST90001696
ebi-a-GCST90001697	finn-b-H7_AMD	Age-related macular degeneration (whether dry or wet) || id:finn-b-H7_AMD	MR Egger	67	0.000334786	0.000740192	0.652561	Relative count	Treg	Treg_Trait702	CD45RA- CD28- CD8br %T cell	GCST90001697
ebi-a-GCST90001697	finn-b-H7_AMD	Age-related macular degeneration (whether dry or wet) || id:finn-b-H7_AMD	Weighted median	67	-0.000149797	0.000845717	0.859411	Relative count	Treg	Treg_Trait702	CD45RA- CD28- CD8br %T cell	GCST90001697
ebi-a-GCST90001697	finn-b-H7_AMD	Age-related macular degeneration (whether dry or wet) || id:finn-b-H7_AMD	Inverse variance weighted (fixed effects)	67	-0.00033409	0.000512372	0.514371	Relative count	Treg	Treg_Trait702	CD45RA- CD28- CD8br %T cell	GCST90001697
ebi-a-GCST90001698	finn-b-H7_AMD	Age-related macular degeneration (whether dry or wet) || id:finn-b-H7_AMD	MR Egger	425	1.78409e-05	1.08442e-05	0.100669	Absolute count	Treg	Treg_Trait706	CD45RA+ CD28- CD8br AC	GCST90001698
ebi-a-GCST90001698	finn-b-H7_AMD	Age-related macular degeneration (whether dry or wet) || id:finn-b-H7_AMD	Weighted median	425	1.37192e-05	1.21624e-05	0.259321	Absolute count	Treg	Treg_Trait706	CD45RA+ CD28- CD8br AC	GCST90001698
ebi-a-GCST90001698	finn-b-H7_AMD	Age-related macular degeneration (whether dry or wet) || id:finn-b-H7_AMD	Inverse variance weighted (fixed effects)	425	1.32078e-05	7.30127e-06	0.0704554	Absolute count	Treg	Treg_Trait706	CD45RA+ CD28- CD8br AC	GCST90001698
ebi-a-GCST90001699	finn-b-H7_AMD	Age-related macular degeneration (whether dry or wet) || id:finn-b-H7_AMD	MR Egger	12	0.00111671	0.000739322	0.161861	Relative count	Treg	Treg_Trait707	CD45RA+ CD28- CD8br %CD8br	GCST90001699
ebi-a-GCST90001699	finn-b-H7_AMD	Age-related macular degeneration (whether dry or wet) || id:finn-b-H7_AMD	Weighted median	12	0.00101168	0.000583313	0.0828537	Relative count	Treg	Treg_Trait707	CD45RA+ CD28- CD8br %CD8br	GCST90001699
ebi-a-GCST90001699	finn-b-H7_AMD	Age-related macular degeneration (whether dry or wet) || id:finn-b-H7_AMD	Inverse variance weighted (multiplicative random effects)	12	0.000915805	0.000638362	0.151396	Relative count	Treg	Treg_Trait707	CD45RA+ CD28- CD8br %CD8br	GCST90001699
ebi-a-GCST90001700	finn-b-H7_AMD	Age-related macular degeneration (whether dry or wet) || id:finn-b-H7_AMD	MR Egger	110	0.000418944	0.000569688	0.463695	Relative count	Treg	Treg_Trait708	CD45RA+ CD28- CD8br %T cell	GCST90001700
ebi-a-GCST90001700	finn-b-H7_AMD	Age-related macular degeneration (whether dry or wet) || id:finn-b-H7_AMD	Weighted median	110	0.000271006	0.000506901	0.592904	Relative count	Treg	Treg_Trait708	CD45RA+ CD28- CD8br %T cell	GCST90001700
ebi-a-GCST90001700	finn-b-H7_AMD	Age-related macular degeneration (whether dry or wet) || id:finn-b-H7_AMD	Inverse variance weighted (multiplicative random effects)	110	0.000409306	0.000359026	0.254268	Relative count	Treg	Treg_Trait708	CD45RA+ CD28- CD8br %T cell	GCST90001700
ebi-a-GCST90001702	finn-b-H7_AMD	Age-related macular degeneration (whether dry or wet) || id:finn-b-H7_AMD	MR Egger	10	0.0195768	0.0386831	0.626448	MFI	B cell	Bcells.trait112	BAFF-R on CD24+ CD27+	GCST90001702
ebi-a-GCST90001702	finn-b-H7_AMD	Age-related macular degeneration (whether dry or wet) || id:finn-b-H7_AMD	Weighted median	10	0.0345847	0.0271601	0.202889	MFI	B cell	Bcells.trait112	BAFF-R on CD24+ CD27+	GCST90001702
ebi-a-GCST90001702	finn-b-H7_AMD	Age-related macular degeneration (whether dry or wet) || id:finn-b-H7_AMD	Inverse variance weighted (fixed effects)	10	0.0336369	0.0252627	0.183029	MFI	B cell	Bcells.trait112	BAFF-R on CD24+ CD27+	GCST90001702
ebi-a-GCST90001703	finn-b-H7_AMD	Age-related macular degeneration (whether dry or wet) || id:finn-b-H7_AMD	MR Egger	8	0.0237563	0.0366174	0.540509	MFI	B cell	Bcells.trait137	BAFF-R on IgD+ CD24+	GCST90001703
ebi-a-GCST90001703	finn-b-H7_AMD	Age-related macular degeneration (whether dry or wet) || id:finn-b-H7_AMD	Weighted median	8	0.0349824	0.0276091	0.205134	MFI	B cell	Bcells.trait137	BAFF-R on IgD+ CD24+	GCST90001703
ebi-a-GCST90001703	finn-b-H7_AMD	Age-related macular degeneration (whether dry or wet) || id:finn-b-H7_AMD	Inverse variance weighted (fixed effects)	8	0.042575	0.0257677	0.0984807	MFI	B cell	Bcells.trait137	BAFF-R on IgD+ CD24+	GCST90001703
ebi-a-GCST90001704	finn-b-H7_AMD	Age-related macular degeneration (whether dry or wet) || id:finn-b-H7_AMD	MR Egger	10	0.00520142	0.0467899	0.914224	MFI	B cell	Bcells.trait138	BAFF-R on IgD+ CD24-	GCST90001704
ebi-a-GCST90001704	finn-b-H7_AMD	Age-related macular degeneration (whether dry or wet) || id:finn-b-H7_AMD	Weighted median	10	0.00647135	0.0278292	0.81612	MFI	B cell	Bcells.trait138	BAFF-R on IgD+ CD24-	GCST90001704
ebi-a-GCST90001704	finn-b-H7_AMD	Age-related macular degeneration (whether dry or wet) || id:finn-b-H7_AMD	Inverse variance weighted (fixed effects)	10	-0.00733852	0.024224	0.761932	MFI	B cell	Bcells.trait138	BAFF-R on IgD+ CD24-	GCST90001704
ebi-a-GCST90001705	finn-b-H7_AMD	Age-related macular degeneration (whether dry or wet) || id:finn-b-H7_AMD	MR Egger	10	0.00493181	0.0460617	0.91737	MFI	B cell	Bcells.trait139	BAFF-R on IgD+ CD38-	GCST90001705
ebi-a-GCST90001705	finn-b-H7_AMD	Age-related macular degeneration (whether dry or wet) || id:finn-b-H7_AMD	Weighted median	10	0.00586359	0.0280959	0.834683	MFI	B cell	Bcells.trait139	BAFF-R on IgD+ CD38-	GCST90001705
ebi-a-GCST90001705	finn-b-H7_AMD	Age-related macular degeneration (whether dry or wet) || id:finn-b-H7_AMD	Inverse variance weighted (fixed effects)	10	-0.00718476	0.0246197	0.770417	MFI	B cell	Bcells.trait139	BAFF-R on IgD+ CD38-	GCST90001705
ebi-a-GCST90001706	finn-b-H7_AMD	Age-related macular degeneration (whether dry or wet) || id:finn-b-H7_AMD	MR Egger	9	0.0271318	0.0548008	0.635692	MFI	B cell	Bcells.trait140	BAFF-R on IgD+ CD38- naive	GCST90001706
ebi-a-GCST90001706	finn-b-H7_AMD	Age-related macular degeneration (whether dry or wet) || id:finn-b-H7_AMD	Weighted median	9	0.00430056	0.0276314	0.876317	MFI	B cell	Bcells.trait140	BAFF-R on IgD+ CD38- naive	GCST90001706
ebi-a-GCST90001706	finn-b-H7_AMD	Age-related macular degeneration (whether dry or wet) || id:finn-b-H7_AMD	Inverse variance weighted (fixed effects)	9	-0.00625347	0.0240186	0.794586	MFI	B cell	Bcells.trait140	BAFF-R on IgD+ CD38- naive	GCST90001706
ebi-a-GCST90001707	finn-b-H7_AMD	Age-related macular degeneration (whether dry or wet) || id:finn-b-H7_AMD	MR Egger	6	0.115453	0.0723451	0.185753	MFI	B cell	Bcells.trait141	BAFF-R on IgD+ CD38- unsw mem	GCST90001707
ebi-a-GCST90001707	finn-b-H7_AMD	Age-related macular degeneration (whether dry or wet) || id:finn-b-H7_AMD	Weighted median	6	0.0231272	0.0290366	0.425751	MFI	B cell	Bcells.trait141	BAFF-R on IgD+ CD38- unsw mem	GCST90001707
ebi-a-GCST90001707	finn-b-H7_AMD	Age-related macular degeneration (whether dry or wet) || id:finn-b-H7_AMD	Inverse variance weighted (fixed effects)	6	0.0147845	0.0275781	0.591891	MFI	B cell	Bcells.trait141	BAFF-R on IgD+ CD38- unsw mem	GCST90001707
ebi-a-GCST90001708	finn-b-H7_AMD	Age-related macular degeneration (whether dry or wet) || id:finn-b-H7_AMD	MR Egger	10	0.00498256	0.048517	0.920731	MFI	B cell	Bcells.trait142	BAFF-R on IgD+ CD38br	GCST90001708
ebi-a-GCST90001708	finn-b-H7_AMD	Age-related macular degeneration (whether dry or wet) || id:finn-b-H7_AMD	Weighted median	10	0.00614242	0.0286539	0.830262	MFI	B cell	Bcells.trait142	BAFF-R on IgD+ CD38br	GCST90001708
ebi-a-GCST90001708	finn-b-H7_AMD	Age-related macular degeneration (whether dry or wet) || id:finn-b-H7_AMD	Inverse variance weighted (fixed effects)	10	-0.00827385	0.0252279	0.742939	MFI	B cell	Bcells.trait142	BAFF-R on IgD+ CD38br	GCST90001708
ebi-a-GCST90001709	finn-b-H7_AMD	Age-related macular degeneration (whether dry or wet) || id:finn-b-H7_AMD	MR Egger	10	0.00578954	0.0465418	0.904072	MFI	B cell	Bcells.trait143	BAFF-R on IgD+ CD38dim	GCST90001709
ebi-a-GCST90001709	finn-b-H7_AMD	Age-related macular degeneration (whether dry or wet) || id:finn-b-H7_AMD	Weighted median	10	0.00687758	0.0287161	0.810716	MFI	B cell	Bcells.trait143	BAFF-R on IgD+ CD38dim	GCST90001709
ebi-a-GCST90001709	finn-b-H7_AMD	Age-related macular degeneration (whether dry or wet) || id:finn-b-H7_AMD	Inverse variance weighted (fixed effects)	10	-0.00700069	0.0241883	0.772257	MFI	B cell	Bcells.trait143	BAFF-R on IgD+ CD38dim	GCST90001709
ebi-a-GCST90001710	finn-b-H7_AMD	Age-related macular degeneration (whether dry or wet) || id:finn-b-H7_AMD	MR Egger	8	0.0186363	0.0383496	0.644234	MFI	B cell	Bcells.trait147	BAFF-R on IgD- CD24-	GCST90001710
ebi-a-GCST90001710	finn-b-H7_AMD	Age-related macular degeneration (whether dry or wet) || id:finn-b-H7_AMD	Weighted median	8	0.0332066	0.0297327	0.264063	MFI	B cell	Bcells.trait147	BAFF-R on IgD- CD24-	GCST90001710
ebi-a-GCST90001710	finn-b-H7_AMD	Age-related macular degeneration (whether dry or wet) || id:finn-b-H7_AMD	Inverse variance weighted (fixed effects)	8	0.0300396	0.0273208	0.271543	MFI	B cell	Bcells.trait147	BAFF-R on IgD- CD24-	GCST90001710
ebi-a-GCST90001711	finn-b-H7_AMD	Age-related macular degeneration (whether dry or wet) || id:finn-b-H7_AMD	MR Egger	8	0.0186556	0.0381046	0.641808	MFI	B cell	Bcells.trait148	BAFF-R on IgD- CD27-	GCST90001711
ebi-a-GCST90001711	finn-b-H7_AMD	Age-related macular degeneration (whether dry or wet) || id:finn-b-H7_AMD	Weighted median	8	0.0329594	0.0293056	0.260725	MFI	B cell	Bcells.trait148	BAFF-R on IgD- CD27-	GCST90001711
ebi-a-GCST90001711	finn-b-H7_AMD	Age-related macular degeneration (whether dry or wet) || id:finn-b-H7_AMD	Inverse variance weighted (fixed effects)	8	0.0299111	0.027136	0.270347	MFI	B cell	Bcells.trait148	BAFF-R on IgD- CD27-	GCST90001711
ebi-a-GCST90001712	finn-b-H7_AMD	Age-related macular degeneration (whether dry or wet) || id:finn-b-H7_AMD	MR Egger	8	0.0228315	0.0373804	0.563746	MFI	B cell	Bcells.trait149	BAFF-R on IgD- CD38-	GCST90001712
ebi-a-GCST90001712	finn-b-H7_AMD	Age-related macular degeneration (whether dry or wet) || id:finn-b-H7_AMD	Weighted median	8	0.0354071	0.0279222	0.204776	MFI	B cell	Bcells.trait149	BAFF-R on IgD- CD38-	GCST90001712
ebi-a-GCST90001712	finn-b-H7_AMD	Age-related macular degeneration (whether dry or wet) || id:finn-b-H7_AMD	Inverse variance weighted (fixed effects)	8	0.0390189	0.0258501	0.131189	MFI	B cell	Bcells.trait149	BAFF-R on IgD- CD38-	GCST90001712
ebi-a-GCST90001713	finn-b-H7_AMD	Age-related macular degeneration (whether dry or wet) || id:finn-b-H7_AMD	MR Egger	4	0.108257	0.13177	0.497681	MFI	B cell	Bcells.trait150	BAFF-R on IgD- CD38br	GCST90001713
ebi-a-GCST90001713	finn-b-H7_AMD	Age-related macular degeneration (whether dry or wet) || id:finn-b-H7_AMD	Weighted median	4	0.064999	0.0748702	0.385309	MFI	B cell	Bcells.trait150	BAFF-R on IgD- CD38br	GCST90001713
ebi-a-GCST90001713	finn-b-H7_AMD	Age-related macular degeneration (whether dry or wet) || id:finn-b-H7_AMD	Inverse variance weighted (fixed effects)	4	0.0524633	0.070374	0.455973	MFI	B cell	Bcells.trait150	BAFF-R on IgD- CD38br	GCST90001713
ebi-a-GCST90001715	finn-b-H7_AMD	Age-related macular degeneration (whether dry or wet) || id:finn-b-H7_AMD	MR Egger	10	0.0208307	0.0411051	0.625988	MFI	B cell	Bcells.trait154	BAFF-R on memory B cell	GCST90001715
ebi-a-GCST90001715	finn-b-H7_AMD	Age-related macular degeneration (whether dry or wet) || id:finn-b-H7_AMD	Weighted median	10	0.0365047	0.0276634	0.186968	MFI	B cell	Bcells.trait154	BAFF-R on memory B cell	GCST90001715
ebi-a-GCST90001715	finn-b-H7_AMD	Age-related macular degeneration (whether dry or wet) || id:finn-b-H7_AMD	Inverse variance weighted (fixed effects)	10	0.0377671	0.0253264	0.135905	MFI	B cell	Bcells.trait154	BAFF-R on memory B cell	GCST90001715
ebi-a-GCST90001716	finn-b-H7_AMD	Age-related macular degeneration (whether dry or wet) || id:finn-b-H7_AMD	MR Egger	10	0.00585766	0.0472645	0.904425	MFI	B cell	Bcells.trait156	BAFF-R on naive-mature B cell	GCST90001716
ebi-a-GCST90001716	finn-b-H7_AMD	Age-related macular degeneration (whether dry or wet) || id:finn-b-H7_AMD	Weighted median	10	0.007342	0.0284214	0.796155	MFI	B cell	Bcells.trait156	BAFF-R on naive-mature B cell	GCST90001716
ebi-a-GCST90001716	finn-b-H7_AMD	Age-related macular degeneration (whether dry or wet) || id:finn-b-H7_AMD	Inverse variance weighted (fixed effects)	10	-0.00715443	0.0243546	0.76894	MFI	B cell	Bcells.trait156	BAFF-R on naive-mature B cell	GCST90001716
ebi-a-GCST90001717	finn-b-H7_AMD	Age-related macular degeneration (whether dry or wet) || id:finn-b-H7_AMD	MR Egger	10	0.0214635	0.0407183	0.61241	MFI	B cell	Bcells.trait157	BAFF-R on unsw mem	GCST90001717
ebi-a-GCST90001717	finn-b-H7_AMD	Age-related macular degeneration (whether dry or wet) || id:finn-b-H7_AMD	Weighted median	10	0.035706	0.0287544	0.214327	MFI	B cell	Bcells.trait157	BAFF-R on unsw mem	GCST90001717
ebi-a-GCST90001717	finn-b-H7_AMD	Age-related macular degeneration (whether dry or wet) || id:finn-b-H7_AMD	Inverse variance weighted (fixed effects)	10	0.0376067	0.0253183	0.137448	MFI	B cell	Bcells.trait157	BAFF-R on unsw mem	GCST90001717
ebi-a-GCST90001718	finn-b-H7_AMD	Age-related macular degeneration (whether dry or wet) || id:finn-b-H7_AMD	MR Egger	10	0.0200035	0.0396209	0.627259	MFI	B cell	Bcells.trait159	BAFF-R on sw mem	GCST90001718
ebi-a-GCST90001718	finn-b-H7_AMD	Age-related macular degeneration (whether dry or wet) || id:finn-b-H7_AMD	Weighted median	10	0.034606	0.0285654	0.225717	MFI	B cell	Bcells.trait159	BAFF-R on sw mem	GCST90001718
ebi-a-GCST90001718	finn-b-H7_AMD	Age-related macular degeneration (whether dry or wet) || id:finn-b-H7_AMD	Inverse variance weighted (fixed effects)	10	0.0341461	0.0255389	0.181216	MFI	B cell	Bcells.trait159	BAFF-R on sw mem	GCST90001718
ebi-a-GCST90001719	finn-b-H7_AMD	Age-related macular degeneration (whether dry or wet) || id:finn-b-H7_AMD	MR Egger	10	0.00574252	0.0466369	0.905039	MFI	B cell	Bcells.trait160	BAFF-R on IgD+	GCST90001719
ebi-a-GCST90001719	finn-b-H7_AMD	Age-related macular degeneration (whether dry or wet) || id:finn-b-H7_AMD	Weighted median	10	0.00683199	0.0283929	0.809847	MFI	B cell	Bcells.trait160	BAFF-R on IgD+	GCST90001719
ebi-a-GCST90001719	finn-b-H7_AMD	Age-related macular degeneration (whether dry or wet) || id:finn-b-H7_AMD	Inverse variance weighted (fixed effects)	10	-0.00702781	0.0243201	0.772604	MFI	B cell	Bcells.trait160	BAFF-R on IgD+	GCST90001719
ebi-a-GCST90001720	finn-b-H7_AMD	Age-related macular degeneration (whether dry or wet) || id:finn-b-H7_AMD	MR Egger	10	0.00636275	0.0504833	0.902813	MFI	B cell	Bcells.trait161	BAFF-R on transitional	GCST90001720
ebi-a-GCST90001720	finn-b-H7_AMD	Age-related macular degeneration (whether dry or wet) || id:finn-b-H7_AMD	Weighted median	10	0.00745905	0.0305934	0.807376	MFI	B cell	Bcells.trait161	BAFF-R on transitional	GCST90001720
ebi-a-GCST90001720	finn-b-H7_AMD	Age-related macular degeneration (whether dry or wet) || id:finn-b-H7_AMD	Inverse variance weighted (fixed effects)	10	-0.00750619	0.0265008	0.77699	MFI	B cell	Bcells.trait161	BAFF-R on transitional	GCST90001720
ebi-a-GCST90001723	finn-b-H7_AMD	Age-related macular degeneration (whether dry or wet) || id:finn-b-H7_AMD	MR Egger	7	-0.134466	0.0589769	0.0715401	MFI	B cell	Bcells.trait283	CD19 on CD24+ CD27+	GCST90001723
ebi-a-GCST90001723	finn-b-H7_AMD	Age-related macular degeneration (whether dry or wet) || id:finn-b-H7_AMD	Weighted median	7	-0.104541	0.0522177	0.0452814	MFI	B cell	Bcells.trait283	CD19 on CD24+ CD27+	GCST90001723
ebi-a-GCST90001723	finn-b-H7_AMD	Age-related macular degeneration (whether dry or wet) || id:finn-b-H7_AMD	Inverse variance weighted (fixed effects)	7	-0.08842	0.0457604	0.0533301	MFI	B cell	Bcells.trait283	CD19 on CD24+ CD27+	GCST90001723
ebi-a-GCST90001724	finn-b-H7_AMD	Age-related macular degeneration (whether dry or wet) || id:finn-b-H7_AMD	MR Egger	8	-0.0764306	0.0522802	0.194072	MFI	B cell	Bcells.trait308	CD19 on IgD+ CD24+	GCST90001724
ebi-a-GCST90001724	finn-b-H7_AMD	Age-related macular degeneration (whether dry or wet) || id:finn-b-H7_AMD	Weighted median	8	-0.0644993	0.0614147	0.293615	MFI	B cell	Bcells.trait308	CD19 on IgD+ CD24+	GCST90001724
ebi-a-GCST90001724	finn-b-H7_AMD	Age-related macular degeneration (whether dry or wet) || id:finn-b-H7_AMD	Inverse variance weighted (fixed effects)	8	-0.0536543	0.0416916	0.198117	MFI	B cell	Bcells.trait308	CD19 on IgD+ CD24+	GCST90001724
ebi-a-GCST90001725	finn-b-H7_AMD	Age-related macular degeneration (whether dry or wet) || id:finn-b-H7_AMD	MR Egger	4	-0.258958	0.123304	0.17053	MFI	B cell	Bcells.trait309	CD19 on IgD+ CD24-	GCST90001725
ebi-a-GCST90001725	finn-b-H7_AMD	Age-related macular degeneration (whether dry or wet) || id:finn-b-H7_AMD	Weighted median	4	-0.130228	0.0671085	0.0523119	MFI	B cell	Bcells.trait309	CD19 on IgD+ CD24-	GCST90001725
ebi-a-GCST90001725	finn-b-H7_AMD	Age-related macular degeneration (whether dry or wet) || id:finn-b-H7_AMD	Inverse variance weighted (fixed effects)	4	-0.120467	0.0573011	0.0355229	MFI	B cell	Bcells.trait309	CD19 on IgD+ CD24-	GCST90001725
ebi-a-GCST90001726	finn-b-H7_AMD	Age-related macular degeneration (whether dry or wet) || id:finn-b-H7_AMD	MR Egger	5	-0.223332	0.0991354	0.109654	MFI	B cell	Bcells.trait310	CD19 on IgD+ CD38-	GCST90001726
ebi-a-GCST90001726	finn-b-H7_AMD	Age-related macular degeneration (whether dry or wet) || id:finn-b-H7_AMD	Weighted median	5	-0.147046	0.0881108	0.0951429	MFI	B cell	Bcells.trait310	CD19 on IgD+ CD38-	GCST90001726
ebi-a-GCST90001726	finn-b-H7_AMD	Age-related macular degeneration (whether dry or wet) || id:finn-b-H7_AMD	Inverse variance weighted (fixed effects)	5	-0.13203	0.067853	0.0516761	MFI	B cell	Bcells.trait310	CD19 on IgD+ CD38-	GCST90001726
ebi-a-GCST90001728	finn-b-H7_AMD	Age-related macular degeneration (whether dry or wet) || id:finn-b-H7_AMD	MR Egger	3	0.391266	1.72571	0.85806	MFI	B cell	Bcells.trait312	CD19 on IgD+ CD38- unsw mem	GCST90001728
ebi-a-GCST90001728	finn-b-H7_AMD	Age-related macular degeneration (whether dry or wet) || id:finn-b-H7_AMD	Weighted median	3	-0.00959468	0.0958986	0.920304	MFI	B cell	Bcells.trait312	CD19 on IgD+ CD38- unsw mem	GCST90001728
ebi-a-GCST90001728	finn-b-H7_AMD	Age-related macular degeneration (whether dry or wet) || id:finn-b-H7_AMD	Inverse variance weighted (fixed effects)	3	0.00418741	0.0894918	0.96268	MFI	B cell	Bcells.trait312	CD19 on IgD+ CD38- unsw mem	GCST90001728
ebi-a-GCST90001729	finn-b-H7_AMD	Age-related macular degeneration (whether dry or wet) || id:finn-b-H7_AMD	MR Egger	4	-0.239965	0.126416	0.198088	MFI	B cell	Bcells.trait313	CD19 on IgD+ CD38br	GCST90001729
ebi-a-GCST90001729	finn-b-H7_AMD	Age-related macular degeneration (whether dry or wet) || id:finn-b-H7_AMD	Weighted median	4	-0.103507	0.0554628	0.0620088	MFI	B cell	Bcells.trait313	CD19 on IgD+ CD38br	GCST90001729
ebi-a-GCST90001729	finn-b-H7_AMD	Age-related macular degeneration (whether dry or wet) || id:finn-b-H7_AMD	Inverse variance weighted (fixed effects)	4	-0.0969863	0.046248	0.0359854	MFI	B cell	Bcells.trait313	CD19 on IgD+ CD38br	GCST90001729
ebi-a-GCST90001730	finn-b-H7_AMD	Age-related macular degeneration (whether dry or wet) || id:finn-b-H7_AMD	MR Egger	4	-0.269594	0.143104	0.200263	MFI	B cell	Bcells.trait314	CD19 on IgD+ CD38dim	GCST90001730
ebi-a-GCST90001730	finn-b-H7_AMD	Age-related macular degeneration (whether dry or wet) || id:finn-b-H7_AMD	Weighted median	4	-0.121903	0.0656663	0.0633964	MFI	B cell	Bcells.trait314	CD19 on IgD+ CD38dim	GCST90001730
ebi-a-GCST90001730	finn-b-H7_AMD	Age-related macular degeneration (whether dry or wet) || id:finn-b-H7_AMD	Inverse variance weighted (fixed effects)	4	-0.11461	0.0543301	0.0349	MFI	B cell	Bcells.trait314	CD19 on IgD+ CD38dim	GCST90001730
ebi-a-GCST90001732	finn-b-H7_AMD	Age-related macular degeneration (whether dry or wet) || id:finn-b-H7_AMD	MR Egger	3	-0.183976	0.0810667	0.264223	MFI	B cell	Bcells.trait319	CD19 on IgD- CD27-	GCST90001732
ebi-a-GCST90001732	finn-b-H7_AMD	Age-related macular degeneration (whether dry or wet) || id:finn-b-H7_AMD	Weighted median	3	-0.135494	0.0823157	0.0997584	MFI	B cell	Bcells.trait319	CD19 on IgD- CD27-	GCST90001732
ebi-a-GCST90001732	finn-b-H7_AMD	Age-related macular degeneration (whether dry or wet) || id:finn-b-H7_AMD	Inverse variance weighted (fixed effects)	3	-0.136862	0.0641978	0.0330165	MFI	B cell	Bcells.trait319	CD19 on IgD- CD27-	GCST90001732
ebi-a-GCST90001733	finn-b-H7_AMD	Age-related macular degeneration (whether dry or wet) || id:finn-b-H7_AMD	MR Egger	3	0.12713	0.483289	0.836246	MFI	B cell	Bcells.trait320	CD19 on IgD- CD38-	GCST90001733
ebi-a-GCST90001733	finn-b-H7_AMD	Age-related macular degeneration (whether dry or wet) || id:finn-b-H7_AMD	Weighted median	3	0.146199	0.153834	0.341925	MFI	B cell	Bcells.trait320	CD19 on IgD- CD38-	GCST90001733
ebi-a-GCST90001733	finn-b-H7_AMD	Age-related macular degeneration (whether dry or wet) || id:finn-b-H7_AMD	Inverse variance weighted (fixed effects)	3	0.148602	0.13704	0.278201	MFI	B cell	Bcells.trait320	CD19 on IgD- CD38-	GCST90001733
ebi-a-GCST90001735	finn-b-H7_AMD	Age-related macular degeneration (whether dry or wet) || id:finn-b-H7_AMD	MR Egger	5	-0.133257	0.0592761	0.110135	MFI	B cell	Bcells.trait322	CD19 on IgD- CD38dim	GCST90001735
ebi-a-GCST90001735	finn-b-H7_AMD	Age-related macular degeneration (whether dry or wet) || id:finn-b-H7_AMD	Weighted median	5	-0.107863	0.0530301	0.0419522	MFI	B cell	Bcells.trait322	CD19 on IgD- CD38dim	GCST90001735
ebi-a-GCST90001735	finn-b-H7_AMD	Age-related macular degeneration (whether dry or wet) || id:finn-b-H7_AMD	Inverse variance weighted (fixed effects)	5	-0.0930696	0.0451685	0.0393511	MFI	B cell	Bcells.trait322	CD19 on IgD- CD38dim	GCST90001735
ebi-a-GCST90001736	finn-b-H7_AMD	Age-related macular degeneration (whether dry or wet) || id:finn-b-H7_AMD	MR Egger	6	-0.154991	0.0695705	0.0898273	MFI	B cell	Bcells.trait325	CD19 on memory B cell	GCST90001736
ebi-a-GCST90001736	finn-b-H7_AMD	Age-related macular degeneration (whether dry or wet) || id:finn-b-H7_AMD	Weighted median	6	-0.113988	0.0613529	0.0631827	MFI	B cell	Bcells.trait325	CD19 on memory B cell	GCST90001736
ebi-a-GCST90001736	finn-b-H7_AMD	Age-related macular degeneration (whether dry or wet) || id:finn-b-H7_AMD	Inverse variance weighted (fixed effects)	6	-0.0985235	0.0513198	0.0548838	MFI	B cell	Bcells.trait325	CD19 on memory B cell	GCST90001736
ebi-a-GCST90001737	finn-b-H7_AMD	Age-related macular degeneration (whether dry or wet) || id:finn-b-H7_AMD	MR Egger	4	-0.312446	0.150457	0.173461	MFI	B cell	Bcells.trait327	CD19 on naive-mature B cell	GCST90001737
ebi-a-GCST90001737	finn-b-H7_AMD	Age-related macular degeneration (whether dry or wet) || id:finn-b-H7_AMD	Weighted median	4	-0.141983	0.0793819	0.0736776	MFI	B cell	Bcells.trait327	CD19 on naive-mature B cell	GCST90001737
ebi-a-GCST90001737	finn-b-H7_AMD	Age-related macular degeneration (whether dry or wet) || id:finn-b-H7_AMD	Inverse variance weighted (fixed effects)	4	-0.136805	0.0647503	0.0346173	MFI	B cell	Bcells.trait327	CD19 on naive-mature B cell	GCST90001737
ebi-a-GCST90001738	finn-b-H7_AMD	Age-related macular degeneration (whether dry or wet) || id:finn-b-H7_AMD	MR Egger	7	-0.143549	0.0650971	0.0785821	MFI	B cell	Bcells.trait328	CD19 on unsw mem	GCST90001738
ebi-a-GCST90001738	finn-b-H7_AMD	Age-related macular degeneration (whether dry or wet) || id:finn-b-H7_AMD	Weighted median	7	-0.105691	0.0591348	0.07389	MFI	B cell	Bcells.trait328	CD19 on unsw mem	GCST90001738
ebi-a-GCST90001738	finn-b-H7_AMD	Age-related macular degeneration (whether dry or wet) || id:finn-b-H7_AMD	Inverse variance weighted (fixed effects)	7	-0.0918393	0.0496156	0.0641669	MFI	B cell	Bcells.trait328	CD19 on unsw mem	GCST90001738
ebi-a-GCST90001740	finn-b-H7_AMD	Age-related macular degeneration (whether dry or wet) || id:finn-b-H7_AMD	MR Egger	4	-0.0492973	0.261593	0.867913	MFI	B cell	Bcells.trait331	CD19 on sw mem	GCST90001740
ebi-a-GCST90001740	finn-b-H7_AMD	Age-related macular degeneration (whether dry or wet) || id:finn-b-H7_AMD	Weighted median	4	0.12364	0.128067	0.334329	MFI	B cell	Bcells.trait331	CD19 on sw mem	GCST90001740
ebi-a-GCST90001740	finn-b-H7_AMD	Age-related macular degeneration (whether dry or wet) || id:finn-b-H7_AMD	Inverse variance weighted (fixed effects)	4	0.0860205	0.104196	0.409053	MFI	B cell	Bcells.trait331	CD19 on sw mem	GCST90001740
ebi-a-GCST90001741	finn-b-H7_AMD	Age-related macular degeneration (whether dry or wet) || id:finn-b-H7_AMD	MR Egger	4	-0.287358	0.137573	0.171942	MFI	B cell	Bcells.trait332	CD19 on IgD+	GCST90001741
ebi-a-GCST90001741	finn-b-H7_AMD	Age-related macular degeneration (whether dry or wet) || id:finn-b-H7_AMD	Weighted median	4	-0.138171	0.0775521	0.0748047	MFI	B cell	Bcells.trait332	CD19 on IgD+	GCST90001741
ebi-a-GCST90001741	finn-b-H7_AMD	Age-related macular degeneration (whether dry or wet) || id:finn-b-H7_AMD	Inverse variance weighted (fixed effects)	4	-0.128034	0.0617307	0.0380724	MFI	B cell	Bcells.trait332	CD19 on IgD+	GCST90001741
ebi-a-GCST90001742	finn-b-H7_AMD	Age-related macular degeneration (whether dry or wet) || id:finn-b-H7_AMD	MR Egger	4	-0.255381	0.135218	0.199537	MFI	B cell	Bcells.trait333	CD19 on transitional	GCST90001742
ebi-a-GCST90001742	finn-b-H7_AMD	Age-related macular degeneration (whether dry or wet) || id:finn-b-H7_AMD	Weighted median	4	-0.116254	0.0581378	0.0455405	MFI	B cell	Bcells.trait333	CD19 on transitional	GCST90001742
ebi-a-GCST90001742	finn-b-H7_AMD	Age-related macular degeneration (whether dry or wet) || id:finn-b-H7_AMD	Inverse variance weighted (fixed effects)	4	-0.109673	0.0516357	0.0336723	MFI	B cell	Bcells.trait333	CD19 on transitional	GCST90001742
ebi-a-GCST90001743	finn-b-H7_AMD	Age-related macular degeneration (whether dry or wet) || id:finn-b-H7_AMD	MR Egger	6	0.230955	0.376583	0.572843	MFI	B cell	Bcells.trait335	CD20 on B cell	GCST90001743
ebi-a-GCST90001743	finn-b-H7_AMD	Age-related macular degeneration (whether dry or wet) || id:finn-b-H7_AMD	Weighted median	6	0.0376201	0.0880449	0.669173	MFI	B cell	Bcells.trait335	CD20 on B cell	GCST90001743
ebi-a-GCST90001743	finn-b-H7_AMD	Age-related macular degeneration (whether dry or wet) || id:finn-b-H7_AMD	Inverse variance weighted (fixed effects)	6	0.109545	0.0678122	0.10622	MFI	B cell	Bcells.trait335	CD20 on B cell	GCST90001743
ebi-a-GCST90001745	finn-b-H7_AMD	Age-related macular degeneration (whether dry or wet) || id:finn-b-H7_AMD	MR Egger	8	0.307403	0.243825	0.254205	MFI	B cell	Bcells.trait355	CD20 on CD24+ CD27+	GCST90001745
ebi-a-GCST90001745	finn-b-H7_AMD	Age-related macular degeneration (whether dry or wet) || id:finn-b-H7_AMD	Weighted median	8	0.110733	0.0869183	0.202668	MFI	B cell	Bcells.trait355	CD20 on CD24+ CD27+	GCST90001745
ebi-a-GCST90001745	finn-b-H7_AMD	Age-related macular degeneration (whether dry or wet) || id:finn-b-H7_AMD	Inverse variance weighted (fixed effects)	8	0.0648764	0.0671711	0.334126	MFI	B cell	Bcells.trait355	CD20 on CD24+ CD27+	GCST90001745
ebi-a-GCST90001746	finn-b-H7_AMD	Age-related macular degeneration (whether dry or wet) || id:finn-b-H7_AMD	MR Egger	5	-0.325877	1.73914	0.863321	MFI	B cell	Bcells.trait378	CD20 on IgD+ CD24+	GCST90001746
ebi-a-GCST90001746	finn-b-H7_AMD	Age-related macular degeneration (whether dry or wet) || id:finn-b-H7_AMD	Weighted median	5	0.0471725	0.114533	0.680436	MFI	B cell	Bcells.trait378	CD20 on IgD+ CD24+	GCST90001746
ebi-a-GCST90001746	finn-b-H7_AMD	Age-related macular degeneration (whether dry or wet) || id:finn-b-H7_AMD	Inverse variance weighted (fixed effects)	5	0.0816484	0.0984102	0.406723	MFI	B cell	Bcells.trait378	CD20 on IgD+ CD24+	GCST90001746
ebi-a-GCST90001747	finn-b-H7_AMD	Age-related macular degeneration (whether dry or wet) || id:finn-b-H7_AMD	MR Egger	7	-0.0595403	0.326925	0.86264	MFI	B cell	Bcells.trait379	CD20 on IgD+ CD24-	GCST90001747
ebi-a-GCST90001747	finn-b-H7_AMD	Age-related macular degeneration (whether dry or wet) || id:finn-b-H7_AMD	Weighted median	7	0.0237646	0.0748943	0.751009	MFI	B cell	Bcells.trait379	CD20 on IgD+ CD24-	GCST90001747
ebi-a-GCST90001747	finn-b-H7_AMD	Age-related macular degeneration (whether dry or wet) || id:finn-b-H7_AMD	Inverse variance weighted (fixed effects)	7	0.00367941	0.0617492	0.952485	MFI	B cell	Bcells.trait379	CD20 on IgD+ CD24-	GCST90001747
ebi-a-GCST90001748	finn-b-H7_AMD	Age-related macular degeneration (whether dry or wet) || id:finn-b-H7_AMD	MR Egger	5	-0.145938	0.517599	0.796313	MFI	B cell	Bcells.trait380	CD20 on IgD+ CD38-	GCST90001748
ebi-a-GCST90001748	finn-b-H7_AMD	Age-related macular degeneration (whether dry or wet) || id:finn-b-H7_AMD	Weighted median	5	0.125304	0.0959855	0.191739	MFI	B cell	Bcells.trait380	CD20 on IgD+ CD38-	GCST90001748
ebi-a-GCST90001748	finn-b-H7_AMD	Age-related macular degeneration (whether dry or wet) || id:finn-b-H7_AMD	Inverse variance weighted (fixed effects)	5	0.102876	0.0838932	0.220096	MFI	B cell	Bcells.trait380	CD20 on IgD+ CD38-	GCST90001748
ebi-a-GCST90001751	finn-b-H7_AMD	Age-related macular degeneration (whether dry or wet) || id:finn-b-H7_AMD	MR Egger	6	-0.0356483	0.35088	0.923966	MFI	B cell	Bcells.trait383	CD20 on IgD+ CD38br	GCST90001751
ebi-a-GCST90001751	finn-b-H7_AMD	Age-related macular degeneration (whether dry or wet) || id:finn-b-H7_AMD	Weighted median	6	0.0336424	0.0743614	0.650968	MFI	B cell	Bcells.trait383	CD20 on IgD+ CD38br	GCST90001751
ebi-a-GCST90001751	finn-b-H7_AMD	Age-related macular degeneration (whether dry or wet) || id:finn-b-H7_AMD	Inverse variance weighted (fixed effects)	6	0.0852672	0.064279	0.184668	MFI	B cell	Bcells.trait383	CD20 on IgD+ CD38br	GCST90001751
ebi-a-GCST90001752	finn-b-H7_AMD	Age-related macular degeneration (whether dry or wet) || id:finn-b-H7_AMD	MR Egger	10	-0.102972	0.2558	0.697823	MFI	B cell	Bcells.trait384	CD20 on IgD+ CD38dim	GCST90001752
ebi-a-GCST90001752	finn-b-H7_AMD	Age-related macular degeneration (whether dry or wet) || id:finn-b-H7_AMD	Weighted median	10	0.0217522	0.0659566	0.741554	MFI	B cell	Bcells.trait384	CD20 on IgD+ CD38dim	GCST90001752
ebi-a-GCST90001752	finn-b-H7_AMD	Age-related macular degeneration (whether dry or wet) || id:finn-b-H7_AMD	Inverse variance weighted (fixed effects)	10	0.0369697	0.0529031	0.484665	MFI	B cell	Bcells.trait384	CD20 on IgD+ CD38dim	GCST90001752
ebi-a-GCST90001753	finn-b-H7_AMD	Age-related macular degeneration (whether dry or wet) || id:finn-b-H7_AMD	MR Egger	4	2.06072	2.0336	0.41755	MFI	B cell	Bcells.trait388	CD20 on IgD- CD24-	GCST90001753
ebi-a-GCST90001753	finn-b-H7_AMD	Age-related macular degeneration (whether dry or wet) || id:finn-b-H7_AMD	Weighted median	4	0.134156	0.127913	0.294267	MFI	B cell	Bcells.trait388	CD20 on IgD- CD24-	GCST90001753
ebi-a-GCST90001753	finn-b-H7_AMD	Age-related macular degeneration (whether dry or wet) || id:finn-b-H7_AMD	Inverse variance weighted (fixed effects)	4	0.131188	0.116296	0.259297	MFI	B cell	Bcells.trait388	CD20 on IgD- CD24-	GCST90001753
ebi-a-GCST90001754	finn-b-H7_AMD	Age-related macular degeneration (whether dry or wet) || id:finn-b-H7_AMD	MR Egger	4	1.58952	1.66247	0.439915	MFI	B cell	Bcells.trait389	CD20 on IgD- CD27-	GCST90001754
ebi-a-GCST90001754	finn-b-H7_AMD	Age-related macular degeneration (whether dry or wet) || id:finn-b-H7_AMD	Weighted median	4	0.00164265	0.103605	0.98735	MFI	B cell	Bcells.trait389	CD20 on IgD- CD27-	GCST90001754
ebi-a-GCST90001754	finn-b-H7_AMD	Age-related macular degeneration (whether dry or wet) || id:finn-b-H7_AMD	Inverse variance weighted (fixed effects)	4	0.0627462	0.085681	0.463971	MFI	B cell	Bcells.trait389	CD20 on IgD- CD27-	GCST90001754
ebi-a-GCST90001755	finn-b-H7_AMD	Age-related macular degeneration (whether dry or wet) || id:finn-b-H7_AMD	MR Egger	6	1.20554	0.383389	0.0346991	MFI	B cell	Bcells.trait390	CD20 on IgD- CD38-	GCST90001755
ebi-a-GCST90001755	finn-b-H7_AMD	Age-related macular degeneration (whether dry or wet) || id:finn-b-H7_AMD	Weighted median	6	0.110487	0.10401	0.288114	MFI	B cell	Bcells.trait390	CD20 on IgD- CD38-	GCST90001755
ebi-a-GCST90001755	finn-b-H7_AMD	Age-related macular degeneration (whether dry or wet) || id:finn-b-H7_AMD	Inverse variance weighted (multiplicative random effects)	6	0.00576912	0.127156	0.963812	MFI	B cell	Bcells.trait390	CD20 on IgD- CD38-	GCST90001755
ebi-a-GCST90001757	finn-b-H7_AMD	Age-related macular degeneration (whether dry or wet) || id:finn-b-H7_AMD	MR Egger	8	0.245579	0.254961	0.372643	MFI	B cell	Bcells.trait392	CD20 on IgD- CD38dim	GCST90001757
ebi-a-GCST90001757	finn-b-H7_AMD	Age-related macular degeneration (whether dry or wet) || id:finn-b-H7_AMD	Weighted median	8	0.070418	0.0837442	0.400421	MFI	B cell	Bcells.trait392	CD20 on IgD- CD38dim	GCST90001757
ebi-a-GCST90001757	finn-b-H7_AMD	Age-related macular degeneration (whether dry or wet) || id:finn-b-H7_AMD	Inverse variance weighted (multiplicative random effects)	8	-0.0506334	0.0868905	0.560077	MFI	B cell	Bcells.trait392	CD20 on IgD- CD38dim	GCST90001757
ebi-a-GCST90001758	finn-b-H7_AMD	Age-related macular degeneration (whether dry or wet) || id:finn-b-H7_AMD	MR Egger	9	0.149421	0.207578	0.494954	MFI	B cell	Bcells.trait395	CD20 on memory B cell	GCST90001758
ebi-a-GCST90001758	finn-b-H7_AMD	Age-related macular degeneration (whether dry or wet) || id:finn-b-H7_AMD	Weighted median	9	0.100903	0.0876793	0.249807	MFI	B cell	Bcells.trait395	CD20 on memory B cell	GCST90001758
ebi-a-GCST90001758	finn-b-H7_AMD	Age-related macular degeneration (whether dry or wet) || id:finn-b-H7_AMD	Inverse variance weighted (fixed effects)	9	0.0199915	0.0666687	0.764281	MFI	B cell	Bcells.trait395	CD20 on memory B cell	GCST90001758
ebi-a-GCST90001759	finn-b-H7_AMD	Age-related macular degeneration (whether dry or wet) || id:finn-b-H7_AMD	MR Egger	8	0.0223827	0.40685	0.957913	MFI	B cell	Bcells.trait397	CD20 on naive-mature B cell	GCST90001759
ebi-a-GCST90001759	finn-b-H7_AMD	Age-related macular degeneration (whether dry or wet) || id:finn-b-H7_AMD	Weighted median	8	0.0169061	0.0795336	0.831666	MFI	B cell	Bcells.trait397	CD20 on naive-mature B cell	GCST90001759
ebi-a-GCST90001759	finn-b-H7_AMD	Age-related macular degeneration (whether dry or wet) || id:finn-b-H7_AMD	Inverse variance weighted (fixed effects)	8	0.0187218	0.0612106	0.759713	MFI	B cell	Bcells.trait397	CD20 on naive-mature B cell	GCST90001759
ebi-a-GCST90001760	finn-b-H7_AMD	Age-related macular degeneration (whether dry or wet) || id:finn-b-H7_AMD	MR Egger	6	0.0481682	0.400175	0.909996	MFI	B cell	Bcells.trait398	CD20 on unsw mem	GCST90001760
ebi-a-GCST90001760	finn-b-H7_AMD	Age-related macular degeneration (whether dry or wet) || id:finn-b-H7_AMD	Weighted median	6	0.104098	0.100575	0.300654	MFI	B cell	Bcells.trait398	CD20 on unsw mem	GCST90001760
ebi-a-GCST90001760	finn-b-H7_AMD	Age-related macular degeneration (whether dry or wet) || id:finn-b-H7_AMD	Inverse variance weighted (fixed effects)	6	0.0867438	0.0838176	0.30071	MFI	B cell	Bcells.trait398	CD20 on unsw mem	GCST90001760
ebi-a-GCST90001761	finn-b-H7_AMD	Age-related macular degeneration (whether dry or wet) || id:finn-b-H7_AMD	MR Egger	7	0.785587	0.236934	0.0211091	MFI	B cell	Bcells.trait399	CD20 on sw mem	GCST90001761
ebi-a-GCST90001761	finn-b-H7_AMD	Age-related macular degeneration (whether dry or wet) || id:finn-b-H7_AMD	Weighted median	7	0.0402829	0.0777656	0.604456	MFI	B cell	Bcells.trait399	CD20 on sw mem	GCST90001761
ebi-a-GCST90001761	finn-b-H7_AMD	Age-related macular degeneration (whether dry or wet) || id:finn-b-H7_AMD	Inverse variance weighted (multiplicative random effects)	7	-0.0331523	0.0981748	0.735599	MFI	B cell	Bcells.trait399	CD20 on sw mem	GCST90001761
ebi-a-GCST90001762	finn-b-H7_AMD	Age-related macular degeneration (whether dry or wet) || id:finn-b-H7_AMD	MR Egger	7	0.0258315	0.366842	0.946592	MFI	B cell	Bcells.trait400	CD20 on IgD+	GCST90001762
ebi-a-GCST90001762	finn-b-H7_AMD	Age-related macular degeneration (whether dry or wet) || id:finn-b-H7_AMD	Weighted median	7	0.0222123	0.0723422	0.758809	MFI	B cell	Bcells.trait400	CD20 on IgD+	GCST90001762
ebi-a-GCST90001762	finn-b-H7_AMD	Age-related macular degeneration (whether dry or wet) || id:finn-b-H7_AMD	Inverse variance weighted (fixed effects)	7	0.0171083	0.0609216	0.778844	MFI	B cell	Bcells.trait400	CD20 on IgD+	GCST90001762
ebi-a-GCST90001763	finn-b-H7_AMD	Age-related macular degeneration (whether dry or wet) || id:finn-b-H7_AMD	MR Egger	5	-0.271014	0.442614	0.583622	MFI	B cell	Bcells.trait401	CD20 on transitional	GCST90001763
ebi-a-GCST90001763	finn-b-H7_AMD	Age-related macular degeneration (whether dry or wet) || id:finn-b-H7_AMD	Weighted median	5	-0.0152406	0.0905756	0.866376	MFI	B cell	Bcells.trait401	CD20 on transitional	GCST90001763
ebi-a-GCST90001763	finn-b-H7_AMD	Age-related macular degeneration (whether dry or wet) || id:finn-b-H7_AMD	Inverse variance weighted (multiplicative random effects)	5	0.113994	0.130116	0.380977	MFI	B cell	Bcells.trait401	CD20 on transitional	GCST90001763
ebi-a-GCST90001766	finn-b-H7_AMD	Age-related macular degeneration (whether dry or wet) || id:finn-b-H7_AMD	MR Egger	3	-0.0554318	0.155111	0.781496	MFI	B cell	Bcells.trait439	CD24 on IgD+ CD38-	GCST90001766
ebi-a-GCST90001766	finn-b-H7_AMD	Age-related macular degeneration (whether dry or wet) || id:finn-b-H7_AMD	Weighted median	3	-0.0325043	0.0870157	0.708743	MFI	B cell	Bcells.trait439	CD24 on IgD+ CD38-	GCST90001766
ebi-a-GCST90001766	finn-b-H7_AMD	Age-related macular degeneration (whether dry or wet) || id:finn-b-H7_AMD	Inverse variance weighted (fixed effects)	3	-0.0281068	0.0786963	0.720976	MFI	B cell	Bcells.trait439	CD24 on IgD+ CD38-	GCST90001766
ebi-a-GCST90001769	finn-b-H7_AMD	Age-related macular degeneration (whether dry or wet) || id:finn-b-H7_AMD	MR Egger	3	-0.0843792	0.138301	0.651246	MFI	B cell	Bcells.trait445	CD24 on IgD- CD38-	GCST90001769
ebi-a-GCST90001769	finn-b-H7_AMD	Age-related macular degeneration (whether dry or wet) || id:finn-b-H7_AMD	Weighted median	3	0.00127912	0.0712482	0.985676	MFI	B cell	Bcells.trait445	CD24 on IgD- CD38-	GCST90001769
ebi-a-GCST90001769	finn-b-H7_AMD	Age-related macular degeneration (whether dry or wet) || id:finn-b-H7_AMD	Inverse variance weighted (fixed effects)	3	0.00356196	0.0656135	0.956707	MFI	B cell	Bcells.trait445	CD24 on IgD- CD38-	GCST90001769
ebi-a-GCST90001775	finn-b-H7_AMD	Age-related macular degeneration (whether dry or wet) || id:finn-b-H7_AMD	MR Egger	5	-0.126789	0.12326	0.379335	MFI	B cell	Bcells.trait453	CD25 on B cell	GCST90001775
ebi-a-GCST90001775	finn-b-H7_AMD	Age-related macular degeneration (whether dry or wet) || id:finn-b-H7_AMD	Weighted median	5	-0.0162405	0.080194	0.839514	MFI	B cell	Bcells.trait453	CD25 on B cell	GCST90001775
ebi-a-GCST90001775	finn-b-H7_AMD	Age-related macular degeneration (whether dry or wet) || id:finn-b-H7_AMD	Inverse variance weighted (fixed effects)	5	-0.00228174	0.0674548	0.973016	MFI	B cell	Bcells.trait453	CD25 on B cell	GCST90001775
ebi-a-GCST90001777	finn-b-H7_AMD	Age-related macular degeneration (whether dry or wet) || id:finn-b-H7_AMD	MR Egger	4	0.123254	0.199955	0.60044	MFI	B cell	Bcells.trait471	CD25 on CD24+ CD27+	GCST90001777
ebi-a-GCST90001777	finn-b-H7_AMD	Age-related macular degeneration (whether dry or wet) || id:finn-b-H7_AMD	Weighted median	4	-0.0337843	0.0695064	0.626925	MFI	B cell	Bcells.trait471	CD25 on CD24+ CD27+	GCST90001777
ebi-a-GCST90001777	finn-b-H7_AMD	Age-related macular degeneration (whether dry or wet) || id:finn-b-H7_AMD	Inverse variance weighted (fixed effects)	4	-0.0788611	0.0570397	0.166799	MFI	B cell	Bcells.trait471	CD25 on CD24+ CD27+	GCST90001777
ebi-a-GCST90001778	finn-b-H7_AMD	Age-related macular degeneration (whether dry or wet) || id:finn-b-H7_AMD	MR Egger	4	0.154254	0.201089	0.523209	MFI	B cell	Bcells.trait490	CD25 on IgD+ CD24+	GCST90001778
ebi-a-GCST90001778	finn-b-H7_AMD	Age-related macular degeneration (whether dry or wet) || id:finn-b-H7_AMD	Weighted median	4	-0.0271504	0.0729273	0.709674	MFI	B cell	Bcells.trait490	CD25 on IgD+ CD24+	GCST90001778
ebi-a-GCST90001778	finn-b-H7_AMD	Age-related macular degeneration (whether dry or wet) || id:finn-b-H7_AMD	Inverse variance weighted (fixed effects)	4	-0.0803936	0.0624622	0.198068	MFI	B cell	Bcells.trait490	CD25 on IgD+ CD24+	GCST90001778
ebi-a-GCST90001779	finn-b-H7_AMD	Age-related macular degeneration (whether dry or wet) || id:finn-b-H7_AMD	MR Egger	7	-0.149942	0.112955	0.241738	MFI	B cell	Bcells.trait491	CD25 on IgD+ CD24-	GCST90001779
ebi-a-GCST90001779	finn-b-H7_AMD	Age-related macular degeneration (whether dry or wet) || id:finn-b-H7_AMD	Weighted median	7	-0.00751787	0.0744334	0.919549	MFI	B cell	Bcells.trait491	CD25 on IgD+ CD24-	GCST90001779
ebi-a-GCST90001779	finn-b-H7_AMD	Age-related macular degeneration (whether dry or wet) || id:finn-b-H7_AMD	Inverse variance weighted (fixed effects)	7	0.0554266	0.0561137	0.323273	MFI	B cell	Bcells.trait491	CD25 on IgD+ CD24-	GCST90001779
ebi-a-GCST90001780	finn-b-H7_AMD	Age-related macular degeneration (whether dry or wet) || id:finn-b-H7_AMD	MR Egger	4	-0.155829	0.1958	0.509569	MFI	B cell	Bcells.trait492	CD25 on IgD+ CD38-	GCST90001780
ebi-a-GCST90001780	finn-b-H7_AMD	Age-related macular degeneration (whether dry or wet) || id:finn-b-H7_AMD	Weighted median	4	-0.0108396	0.102646	0.915899	MFI	B cell	Bcells.trait492	CD25 on IgD+ CD38-	GCST90001780
ebi-a-GCST90001780	finn-b-H7_AMD	Age-related macular degeneration (whether dry or wet) || id:finn-b-H7_AMD	Inverse variance weighted (fixed effects)	4	-0.00102476	0.0877739	0.990685	MFI	B cell	Bcells.trait492	CD25 on IgD+ CD38-	GCST90001780
ebi-a-GCST90001781	finn-b-H7_AMD	Age-related macular degeneration (whether dry or wet) || id:finn-b-H7_AMD	MR Egger	3	-0.0739644	0.533721	0.912334	MFI	B cell	Bcells.trait493	CD25 on IgD+ CD38- naive	GCST90001781
ebi-a-GCST90001781	finn-b-H7_AMD	Age-related macular degeneration (whether dry or wet) || id:finn-b-H7_AMD	Weighted median	3	0.0119712	0.0963512	0.901121	MFI	B cell	Bcells.trait493	CD25 on IgD+ CD38- naive	GCST90001781
ebi-a-GCST90001781	finn-b-H7_AMD	Age-related macular degeneration (whether dry or wet) || id:finn-b-H7_AMD	Inverse variance weighted (fixed effects)	3	0.0930816	0.0724793	0.199054	MFI	B cell	Bcells.trait493	CD25 on IgD+ CD38- naive	GCST90001781
ebi-a-GCST90001783	finn-b-H7_AMD	Age-related macular degeneration (whether dry or wet) || id:finn-b-H7_AMD	MR Egger	3	0.311894	0.742009	0.74668	MFI	B cell	Bcells.trait495	CD25 on IgD+ CD38br	GCST90001783
ebi-a-GCST90001783	finn-b-H7_AMD	Age-related macular degeneration (whether dry or wet) || id:finn-b-H7_AMD	Weighted median	3	0.0797622	0.0994325	0.422452	MFI	B cell	Bcells.trait495	CD25 on IgD+ CD38br	GCST90001783
ebi-a-GCST90001783	finn-b-H7_AMD	Age-related macular degeneration (whether dry or wet) || id:finn-b-H7_AMD	Inverse variance weighted (fixed effects)	3	0.127857	0.0825151	0.121264	MFI	B cell	Bcells.trait495	CD25 on IgD+ CD38br	GCST90001783
ebi-a-GCST90001784	finn-b-H7_AMD	Age-related macular degeneration (whether dry or wet) || id:finn-b-H7_AMD	MR Egger	6	-0.150501	0.110435	0.244621	MFI	B cell	Bcells.trait496	CD25 on IgD+ CD38dim	GCST90001784
ebi-a-GCST90001784	finn-b-H7_AMD	Age-related macular degeneration (whether dry or wet) || id:finn-b-H7_AMD	Weighted median	6	-0.0108299	0.0743585	0.884202	MFI	B cell	Bcells.trait496	CD25 on IgD+ CD38dim	GCST90001784
ebi-a-GCST90001784	finn-b-H7_AMD	Age-related macular degeneration (whether dry or wet) || id:finn-b-H7_AMD	Inverse variance weighted (fixed effects)	6	0.046749	0.0613252	0.445874	MFI	B cell	Bcells.trait496	CD25 on IgD+ CD38dim	GCST90001784
ebi-a-GCST90001785	finn-b-H7_AMD	Age-related macular degeneration (whether dry or wet) || id:finn-b-H7_AMD	MR Egger	3	0.111173	0.625102	0.88795	MFI	B cell	Bcells.trait500	CD25 on IgD- CD24-	GCST90001785
ebi-a-GCST90001785	finn-b-H7_AMD	Age-related macular degeneration (whether dry or wet) || id:finn-b-H7_AMD	Weighted median	3	-0.0207188	0.11234	0.853677	MFI	B cell	Bcells.trait500	CD25 on IgD- CD24-	GCST90001785
ebi-a-GCST90001785	finn-b-H7_AMD	Age-related macular degeneration (whether dry or wet) || id:finn-b-H7_AMD	Inverse variance weighted (fixed effects)	3	-0.0255608	0.0983313	0.794905	MFI	B cell	Bcells.trait500	CD25 on IgD- CD24-	GCST90001785
ebi-a-GCST90001786	finn-b-H7_AMD	Age-related macular degeneration (whether dry or wet) || id:finn-b-H7_AMD	MR Egger	4	0.595319	0.302953	0.188343	MFI	B cell	Bcells.trait501	CD25 on IgD- CD27-	GCST90001786
ebi-a-GCST90001786	finn-b-H7_AMD	Age-related macular degeneration (whether dry or wet) || id:finn-b-H7_AMD	Weighted median	4	0.0229674	0.109411	0.833731	MFI	B cell	Bcells.trait501	CD25 on IgD- CD27-	GCST90001786
ebi-a-GCST90001786	finn-b-H7_AMD	Age-related macular degeneration (whether dry or wet) || id:finn-b-H7_AMD	Inverse variance weighted (fixed effects)	4	-0.0774291	0.0935581	0.407894	MFI	B cell	Bcells.trait501	CD25 on IgD- CD27-	GCST90001786
ebi-a-GCST90001787	finn-b-H7_AMD	Age-related macular degeneration (whether dry or wet) || id:finn-b-H7_AMD	MR Egger	3	0.017096	0.287079	0.962133	MFI	B cell	Bcells.trait502	CD25 on IgD- CD38-	GCST90001787
ebi-a-GCST90001787	finn-b-H7_AMD	Age-related macular degeneration (whether dry or wet) || id:finn-b-H7_AMD	Weighted median	3	0.0365571	0.080302	0.648933	MFI	B cell	Bcells.trait502	CD25 on IgD- CD38-	GCST90001787
ebi-a-GCST90001787	finn-b-H7_AMD	Age-related macular degeneration (whether dry or wet) || id:finn-b-H7_AMD	Inverse variance weighted (fixed effects)	3	0.0388542	0.077098	0.61429	MFI	B cell	Bcells.trait502	CD25 on IgD- CD38-	GCST90001787
ebi-a-GCST90001789	finn-b-H7_AMD	Age-related macular degeneration (whether dry or wet) || id:finn-b-H7_AMD	MR Egger	3	-0.0303246	0.225187	0.914783	MFI	B cell	Bcells.trait504	CD25 on IgD- CD38dim	GCST90001789
ebi-a-GCST90001789	finn-b-H7_AMD	Age-related macular degeneration (whether dry or wet) || id:finn-b-H7_AMD	Weighted median	3	0.0232296	0.0885075	0.792968	MFI	B cell	Bcells.trait504	CD25 on IgD- CD38dim	GCST90001789
ebi-a-GCST90001789	finn-b-H7_AMD	Age-related macular degeneration (whether dry or wet) || id:finn-b-H7_AMD	Inverse variance weighted (fixed effects)	3	0.0419984	0.0753616	0.577328	MFI	B cell	Bcells.trait504	CD25 on IgD- CD38dim	GCST90001789
ebi-a-GCST90001790	finn-b-H7_AMD	Age-related macular degeneration (whether dry or wet) || id:finn-b-H7_AMD	MR Egger	5	0.0894075	0.172706	0.640431	MFI	B cell	Bcells.trait506	CD25 on memory B cell	GCST90001790
ebi-a-GCST90001790	finn-b-H7_AMD	Age-related macular degeneration (whether dry or wet) || id:finn-b-H7_AMD	Weighted median	5	-0.0374084	0.0680318	0.582411	MFI	B cell	Bcells.trait506	CD25 on memory B cell	GCST90001790
ebi-a-GCST90001790	finn-b-H7_AMD	Age-related macular degeneration (whether dry or wet) || id:finn-b-H7_AMD	Inverse variance weighted (fixed effects)	5	-0.0848357	0.0564933	0.133176	MFI	B cell	Bcells.trait506	CD25 on memory B cell	GCST90001790
ebi-a-GCST90001791	finn-b-H7_AMD	Age-related macular degeneration (whether dry or wet) || id:finn-b-H7_AMD	MR Egger	7	-0.172104	0.112538	0.186739	MFI	B cell	Bcells.trait508	CD25 on naive-mature B cell	GCST90001791
ebi-a-GCST90001791	finn-b-H7_AMD	Age-related macular degeneration (whether dry or wet) || id:finn-b-H7_AMD	Weighted median	7	-0.00897665	0.0714161	0.899973	MFI	B cell	Bcells.trait508	CD25 on naive-mature B cell	GCST90001791
ebi-a-GCST90001791	finn-b-H7_AMD	Age-related macular degeneration (whether dry or wet) || id:finn-b-H7_AMD	Inverse variance weighted (fixed effects)	7	0.0491175	0.0565981	0.385487	MFI	B cell	Bcells.trait508	CD25 on naive-mature B cell	GCST90001791
ebi-a-GCST90001792	finn-b-H7_AMD	Age-related macular degeneration (whether dry or wet) || id:finn-b-H7_AMD	MR Egger	4	0.14477	0.205389	0.553926	MFI	B cell	Bcells.trait509	CD25 on unsw mem	GCST90001792
ebi-a-GCST90001792	finn-b-H7_AMD	Age-related macular degeneration (whether dry or wet) || id:finn-b-H7_AMD	Weighted median	4	-0.0287687	0.0701159	0.681584	MFI	B cell	Bcells.trait509	CD25 on unsw mem	GCST90001792
ebi-a-GCST90001792	finn-b-H7_AMD	Age-related macular degeneration (whether dry or wet) || id:finn-b-H7_AMD	Inverse variance weighted (fixed effects)	4	-0.0806935	0.0600681	0.179153	MFI	B cell	Bcells.trait509	CD25 on unsw mem	GCST90001792
ebi-a-GCST90001793	finn-b-H7_AMD	Age-related macular degeneration (whether dry or wet) || id:finn-b-H7_AMD	MR Egger	4	0.0189482	0.163577	0.918364	MFI	B cell	Bcells.trait510	CD25 on sw mem	GCST90001793
ebi-a-GCST90001793	finn-b-H7_AMD	Age-related macular degeneration (whether dry or wet) || id:finn-b-H7_AMD	Weighted median	4	0.0549189	0.085013	0.518275	MFI	B cell	Bcells.trait510	CD25 on sw mem	GCST90001793
ebi-a-GCST90001793	finn-b-H7_AMD	Age-related macular degeneration (whether dry or wet) || id:finn-b-H7_AMD	Inverse variance weighted (fixed effects)	4	0.0516688	0.0699797	0.460308	MFI	B cell	Bcells.trait510	CD25 on sw mem	GCST90001793
ebi-a-GCST90001794	finn-b-H7_AMD	Age-related macular degeneration (whether dry or wet) || id:finn-b-H7_AMD	MR Egger	5	-0.139286	0.131329	0.366698	MFI	B cell	Bcells.trait511	CD25 on IgD+	GCST90001794
ebi-a-GCST90001794	finn-b-H7_AMD	Age-related macular degeneration (whether dry or wet) || id:finn-b-H7_AMD	Weighted median	5	-0.0186713	0.0887956	0.833455	MFI	B cell	Bcells.trait511	CD25 on IgD+	GCST90001794
ebi-a-GCST90001794	finn-b-H7_AMD	Age-related macular degeneration (whether dry or wet) || id:finn-b-H7_AMD	Inverse variance weighted (fixed effects)	5	-0.00323077	0.0713321	0.963875	MFI	B cell	Bcells.trait511	CD25 on IgD+	GCST90001794
ebi-a-GCST90001795	finn-b-H7_AMD	Age-related macular degeneration (whether dry or wet) || id:finn-b-H7_AMD	MR Egger	3	0.453984	0.764588	0.658886	MFI	B cell	Bcells.trait512	CD25 on transitional	GCST90001795
ebi-a-GCST90001795	finn-b-H7_AMD	Age-related macular degeneration (whether dry or wet) || id:finn-b-H7_AMD	Weighted median	3	0.100412	0.109828	0.360575	MFI	B cell	Bcells.trait512	CD25 on transitional	GCST90001795
ebi-a-GCST90001795	finn-b-H7_AMD	Age-related macular degeneration (whether dry or wet) || id:finn-b-H7_AMD	Inverse variance weighted (fixed effects)	3	0.149519	0.0932235	0.108742	MFI	B cell	Bcells.trait512	CD25 on transitional	GCST90001795
ebi-a-GCST90001798	finn-b-H7_AMD	Age-related macular degeneration (whether dry or wet) || id:finn-b-H7_AMD	MR Egger	14	0.0244962	0.0711742	0.736672	MFI	B cell	Bcells.trait537	CD27 on CD24+ CD27+	GCST90001798
ebi-a-GCST90001798	finn-b-H7_AMD	Age-related macular degeneration (whether dry or wet) || id:finn-b-H7_AMD	Weighted median	14	-0.00981573	0.0440101	0.823509	MFI	B cell	Bcells.trait537	CD27 on CD24+ CD27+	GCST90001798
ebi-a-GCST90001798	finn-b-H7_AMD	Age-related macular degeneration (whether dry or wet) || id:finn-b-H7_AMD	Inverse variance weighted (fixed effects)	14	0.00129618	0.034705	0.970207	MFI	B cell	Bcells.trait537	CD27 on CD24+ CD27+	GCST90001798
ebi-a-GCST90001800	finn-b-H7_AMD	Age-related macular degeneration (whether dry or wet) || id:finn-b-H7_AMD	MR Egger	10	-0.0275997	0.0866002	0.758114	MFI	B cell	Bcells.trait561	CD27 on IgD+ CD24+	GCST90001800
ebi-a-GCST90001800	finn-b-H7_AMD	Age-related macular degeneration (whether dry or wet) || id:finn-b-H7_AMD	Weighted median	10	-0.0095573	0.0518777	0.853835	MFI	B cell	Bcells.trait561	CD27 on IgD+ CD24+	GCST90001800
ebi-a-GCST90001800	finn-b-H7_AMD	Age-related macular degeneration (whether dry or wet) || id:finn-b-H7_AMD	Inverse variance weighted (fixed effects)	10	0.0433338	0.0424336	0.307153	MFI	B cell	Bcells.trait561	CD27 on IgD+ CD24+	GCST90001800
ebi-a-GCST90001801	finn-b-H7_AMD	Age-related macular degeneration (whether dry or wet) || id:finn-b-H7_AMD	MR Egger	7	0.0101537	0.118703	0.935153	MFI	B cell	Bcells.trait563	CD27 on IgD+ CD38- unsw mem	GCST90001801
ebi-a-GCST90001801	finn-b-H7_AMD	Age-related macular degeneration (whether dry or wet) || id:finn-b-H7_AMD	Weighted median	7	-0.00946371	0.0427138	0.824655	MFI	B cell	Bcells.trait563	CD27 on IgD+ CD38- unsw mem	GCST90001801
ebi-a-GCST90001801	finn-b-H7_AMD	Age-related macular degeneration (whether dry or wet) || id:finn-b-H7_AMD	Inverse variance weighted (fixed effects)	7	0.0113742	0.0363364	0.754261	MFI	B cell	Bcells.trait563	CD27 on IgD+ CD38- unsw mem	GCST90001801
ebi-a-GCST90001802	finn-b-H7_AMD	Age-related macular degeneration (whether dry or wet) || id:finn-b-H7_AMD	MR Egger	11	-0.0132557	0.098013	0.895395	MFI	B cell	Bcells.trait565	CD27 on IgD- CD38-	GCST90001802
ebi-a-GCST90001802	finn-b-H7_AMD	Age-related macular degeneration (whether dry or wet) || id:finn-b-H7_AMD	Weighted median	11	-0.00620612	0.0519262	0.904865	MFI	B cell	Bcells.trait565	CD27 on IgD- CD38-	GCST90001802
ebi-a-GCST90001802	finn-b-H7_AMD	Age-related macular degeneration (whether dry or wet) || id:finn-b-H7_AMD	Inverse variance weighted (fixed effects)	11	0.0164011	0.0401122	0.682627	MFI	B cell	Bcells.trait565	CD27 on IgD- CD38-	GCST90001802
ebi-a-GCST90001804	finn-b-H7_AMD	Age-related macular degeneration (whether dry or wet) || id:finn-b-H7_AMD	MR Egger	10	-0.0112007	0.0676158	0.87254	MFI	B cell	Bcells.trait567	CD27 on IgD- CD38dim	GCST90001804
ebi-a-GCST90001804	finn-b-H7_AMD	Age-related macular degeneration (whether dry or wet) || id:finn-b-H7_AMD	Weighted median	10	-0.00997723	0.0409609	0.807557	MFI	B cell	Bcells.trait567	CD27 on IgD- CD38dim	GCST90001804
ebi-a-GCST90001804	finn-b-H7_AMD	Age-related macular degeneration (whether dry or wet) || id:finn-b-H7_AMD	Inverse variance weighted (fixed effects)	10	0.0082697	0.0342491	0.809201	MFI	B cell	Bcells.trait567	CD27 on IgD- CD38dim	GCST90001804
ebi-a-GCST90001805	finn-b-H7_AMD	Age-related macular degeneration (whether dry or wet) || id:finn-b-H7_AMD	MR Egger	9	-0.0864806	0.114428	0.47445	MFI	B cell	Bcells.trait570	CD27 on memory B cell	GCST90001805
ebi-a-GCST90001805	finn-b-H7_AMD	Age-related macular degeneration (whether dry or wet) || id:finn-b-H7_AMD	Weighted median	9	-0.00456921	0.0499565	0.927124	MFI	B cell	Bcells.trait570	CD27 on memory B cell	GCST90001805
ebi-a-GCST90001805	finn-b-H7_AMD	Age-related macular degeneration (whether dry or wet) || id:finn-b-H7_AMD	Inverse variance weighted (fixed effects)	9	0.0369957	0.0413998	0.371525	MFI	B cell	Bcells.trait570	CD27 on memory B cell	GCST90001805
ebi-a-GCST90001806	finn-b-H7_AMD	Age-related macular degeneration (whether dry or wet) || id:finn-b-H7_AMD	MR Egger	14	-0.0271147	0.0798586	0.740076	MFI	B cell	Bcells.trait571	CD27 on unsw mem	GCST90001806
ebi-a-GCST90001806	finn-b-H7_AMD	Age-related macular degeneration (whether dry or wet) || id:finn-b-H7_AMD	Weighted median	14	-0.00683499	0.0534279	0.898205	MFI	B cell	Bcells.trait571	CD27 on unsw mem	GCST90001806
ebi-a-GCST90001806	finn-b-H7_AMD	Age-related macular degeneration (whether dry or wet) || id:finn-b-H7_AMD	Inverse variance weighted (fixed effects)	14	0.0347481	0.0378839	0.359024	MFI	B cell	Bcells.trait571	CD27 on unsw mem	GCST90001806
ebi-a-GCST90001808	finn-b-H7_AMD	Age-related macular degeneration (whether dry or wet) || id:finn-b-H7_AMD	MR Egger	13	0.0330974	0.0731356	0.659669	MFI	B cell	Bcells.trait574	CD27 on sw mem	GCST90001808
ebi-a-GCST90001808	finn-b-H7_AMD	Age-related macular degeneration (whether dry or wet) || id:finn-b-H7_AMD	Weighted median	13	-0.00672114	0.0410293	0.869878	MFI	B cell	Bcells.trait574	CD27 on sw mem	GCST90001808
ebi-a-GCST90001808	finn-b-H7_AMD	Age-related macular degeneration (whether dry or wet) || id:finn-b-H7_AMD	Inverse variance weighted (fixed effects)	13	0.00400921	0.0327619	0.902603	MFI	B cell	Bcells.trait574	CD27 on sw mem	GCST90001808
ebi-a-GCST90001810	finn-b-H7_AMD	Age-related macular degeneration (whether dry or wet) || id:finn-b-H7_AMD	MR Egger	4	0.0161897	0.271398	0.957856	MFI	B cell	Bcells.trait619	CD38 on CD3- CD19-	GCST90001810
ebi-a-GCST90001810	finn-b-H7_AMD	Age-related macular degeneration (whether dry or wet) || id:finn-b-H7_AMD	Weighted median	4	-0.0691014	0.109413	0.52767	MFI	B cell	Bcells.trait619	CD38 on CD3- CD19-	GCST90001810
ebi-a-GCST90001810	finn-b-H7_AMD	Age-related macular degeneration (whether dry or wet) || id:finn-b-H7_AMD	Inverse variance weighted (fixed effects)	4	-0.065549	0.0844494	0.437635	MFI	B cell	Bcells.trait619	CD38 on CD3- CD19-	GCST90001810
ebi-a-GCST90001811	finn-b-H7_AMD	Age-related macular degeneration (whether dry or wet) || id:finn-b-H7_AMD	MR Egger	4	0.248099	0.231746	0.396432	MFI	B cell	Bcells.trait637	CD38 on IgD+ CD24-	GCST90001811
ebi-a-GCST90001811	finn-b-H7_AMD	Age-related macular degeneration (whether dry or wet) || id:finn-b-H7_AMD	Weighted median	4	0.0200968	0.0865271	0.816336	MFI	B cell	Bcells.trait637	CD38 on IgD+ CD24-	GCST90001811
ebi-a-GCST90001811	finn-b-H7_AMD	Age-related macular degeneration (whether dry or wet) || id:finn-b-H7_AMD	Inverse variance weighted (fixed effects)	4	-0.0180569	0.0760591	0.812341	MFI	B cell	Bcells.trait637	CD38 on IgD+ CD24-	GCST90001811
ebi-a-GCST90001812	finn-b-H7_AMD	Age-related macular degeneration (whether dry or wet) || id:finn-b-H7_AMD	MR Egger	4	-0.17148	0.177625	0.436199	MFI	B cell	Bcells.trait640	CD38 on IgD+ CD38br	GCST90001812
ebi-a-GCST90001812	finn-b-H7_AMD	Age-related macular degeneration (whether dry or wet) || id:finn-b-H7_AMD	Weighted median	4	0.0141899	0.0817355	0.862174	MFI	B cell	Bcells.trait640	CD38 on IgD+ CD38br	GCST90001812
ebi-a-GCST90001812	finn-b-H7_AMD	Age-related macular degeneration (whether dry or wet) || id:finn-b-H7_AMD	Inverse variance weighted (fixed effects)	4	0.0235692	0.0640697	0.712971	MFI	B cell	Bcells.trait640	CD38 on IgD+ CD38br	GCST90001812
ebi-a-GCST90001813	finn-b-H7_AMD	Age-related macular degeneration (whether dry or wet) || id:finn-b-H7_AMD	MR Egger	4	0.194925	0.181798	0.395844	MFI	B cell	Bcells.trait641	CD38 on IgD+ CD38dim	GCST90001813
ebi-a-GCST90001813	finn-b-H7_AMD	Age-related macular degeneration (whether dry or wet) || id:finn-b-H7_AMD	Weighted median	4	0.0153936	0.067085	0.818508	MFI	B cell	Bcells.trait641	CD38 on IgD+ CD38dim	GCST90001813
ebi-a-GCST90001813	finn-b-H7_AMD	Age-related macular degeneration (whether dry or wet) || id:finn-b-H7_AMD	Inverse variance weighted (fixed effects)	4	-0.0145295	0.0573037	0.799841	MFI	B cell	Bcells.trait641	CD38 on IgD+ CD38dim	GCST90001813
ebi-a-GCST90001815	finn-b-H7_AMD	Age-related macular degeneration (whether dry or wet) || id:finn-b-H7_AMD	MR Egger	3	0.190191	0.222153	0.549248	MFI	B cell	Bcells.trait644	CD38 on IgD- CD38dim	GCST90001815
ebi-a-GCST90001815	finn-b-H7_AMD	Age-related macular degeneration (whether dry or wet) || id:finn-b-H7_AMD	Weighted median	3	0.0168975	0.0701318	0.809603	MFI	B cell	Bcells.trait644	CD38 on IgD- CD38dim	GCST90001815
ebi-a-GCST90001815	finn-b-H7_AMD	Age-related macular degeneration (whether dry or wet) || id:finn-b-H7_AMD	Inverse variance weighted (fixed effects)	3	-0.00234735	0.0631065	0.970328	MFI	B cell	Bcells.trait644	CD38 on IgD- CD38dim	GCST90001815
ebi-a-GCST90001816	finn-b-H7_AMD	Age-related macular degeneration (whether dry or wet) || id:finn-b-H7_AMD	MR Egger	4	0.226998	0.21161	0.395663	MFI	B cell	Bcells.trait646	CD38 on naive-mature B cell	GCST90001816
ebi-a-GCST90001816	finn-b-H7_AMD	Age-related macular degeneration (whether dry or wet) || id:finn-b-H7_AMD	Weighted median	4	0.0174479	0.07872	0.824591	MFI	B cell	Bcells.trait646	CD38 on naive-mature B cell	GCST90001816
ebi-a-GCST90001816	finn-b-H7_AMD	Age-related macular degeneration (whether dry or wet) || id:finn-b-H7_AMD	Inverse variance weighted (fixed effects)	4	-0.0167927	0.0674045	0.803258	MFI	B cell	Bcells.trait646	CD38 on naive-mature B cell	GCST90001816
ebi-a-GCST90001819	finn-b-H7_AMD	Age-related macular degeneration (whether dry or wet) || id:finn-b-H7_AMD	MR Egger	5	-0.0131363	0.0830496	0.884367	MFI	B cell	Bcells.trait650	CD38 on transitional	GCST90001819
ebi-a-GCST90001819	finn-b-H7_AMD	Age-related macular degeneration (whether dry or wet) || id:finn-b-H7_AMD	Weighted median	5	0.0175543	0.0644597	0.785368	MFI	B cell	Bcells.trait650	CD38 on transitional	GCST90001819
ebi-a-GCST90001819	finn-b-H7_AMD	Age-related macular degeneration (whether dry or wet) || id:finn-b-H7_AMD	Inverse variance weighted (fixed effects)	5	-0.00764408	0.053996	0.887421	MFI	B cell	Bcells.trait650	CD38 on transitional	GCST90001819
ebi-a-GCST90001820	finn-b-H7_AMD	Age-related macular degeneration (whether dry or wet) || id:finn-b-H7_AMD	MR Egger	6	0.206449	0.123759	0.170611	MFI	B cell	Bcells.trait775	IgD on IgD+ CD24+	GCST90001820
ebi-a-GCST90001820	finn-b-H7_AMD	Age-related macular degeneration (whether dry or wet) || id:finn-b-H7_AMD	Weighted median	6	0.0784349	0.0418606	0.0609698	MFI	B cell	Bcells.trait775	IgD on IgD+ CD24+	GCST90001820
ebi-a-GCST90001820	finn-b-H7_AMD	Age-related macular degeneration (whether dry or wet) || id:finn-b-H7_AMD	Inverse variance weighted (fixed effects)	6	0.0715183	0.039619	0.0710506	MFI	B cell	Bcells.trait775	IgD on IgD+ CD24+	GCST90001820
ebi-a-GCST90001821	finn-b-H7_AMD	Age-related macular degeneration (whether dry or wet) || id:finn-b-H7_AMD	MR Egger	5	0.136048	0.0777992	0.178658	MFI	B cell	Bcells.trait776	IgD on IgD+ CD24-	GCST90001821
ebi-a-GCST90001821	finn-b-H7_AMD	Age-related macular degeneration (whether dry or wet) || id:finn-b-H7_AMD	Weighted median	5	0.094816	0.0389526	0.0149272	MFI	B cell	Bcells.trait776	IgD on IgD+ CD24-	GCST90001821
ebi-a-GCST90001821	finn-b-H7_AMD	Age-related macular degeneration (whether dry or wet) || id:finn-b-H7_AMD	Inverse variance weighted (fixed effects)	5	0.0585941	0.0342993	0.0875772	MFI	B cell	Bcells.trait776	IgD on IgD+ CD24-	GCST90001821
ebi-a-GCST90001822	finn-b-H7_AMD	Age-related macular degeneration (whether dry or wet) || id:finn-b-H7_AMD	MR Egger	4	0.147276	0.123053	0.353993	MFI	B cell	Bcells.trait777	IgD on IgD+ CD38-	GCST90001822
ebi-a-GCST90001822	finn-b-H7_AMD	Age-related macular degeneration (whether dry or wet) || id:finn-b-H7_AMD	Weighted median	4	0.119174	0.0502358	0.0176776	MFI	B cell	Bcells.trait777	IgD on IgD+ CD38-	GCST90001822
ebi-a-GCST90001822	finn-b-H7_AMD	Age-related macular degeneration (whether dry or wet) || id:finn-b-H7_AMD	Inverse variance weighted (fixed effects)	4	0.102925	0.0471598	0.0290743	MFI	B cell	Bcells.trait777	IgD on IgD+ CD38-	GCST90001822
ebi-a-GCST90001823	finn-b-H7_AMD	Age-related macular degeneration (whether dry or wet) || id:finn-b-H7_AMD	MR Egger	3	0.388481	0.101507	0.162705	MFI	B cell	Bcells.trait779	IgD on IgD+ CD38- unsw mem	GCST90001823
ebi-a-GCST90001823	finn-b-H7_AMD	Age-related macular degeneration (whether dry or wet) || id:finn-b-H7_AMD	Weighted median	3	0.0704254	0.036849	0.0559807	MFI	B cell	Bcells.trait779	IgD on IgD+ CD38- unsw mem	GCST90001823
ebi-a-GCST90001823	finn-b-H7_AMD	Age-related macular degeneration (whether dry or wet) || id:finn-b-H7_AMD	Inverse variance weighted (multiplicative random effects)	3	0.0417731	0.0870296	0.631236	MFI	B cell	Bcells.trait779	IgD on IgD+ CD38- unsw mem	GCST90001823
ebi-a-GCST90001824	finn-b-H7_AMD	Age-related macular degeneration (whether dry or wet) || id:finn-b-H7_AMD	MR Egger	7	0.174798	0.06245	0.0380379	MFI	B cell	Bcells.trait780	IgD on IgD+ CD38br	GCST90001824
ebi-a-GCST90001824	finn-b-H7_AMD	Age-related macular degeneration (whether dry or wet) || id:finn-b-H7_AMD	Weighted median	7	0.0691495	0.0363032	0.0568093	MFI	B cell	Bcells.trait780	IgD on IgD+ CD38br	GCST90001824
ebi-a-GCST90001824	finn-b-H7_AMD	Age-related macular degeneration (whether dry or wet) || id:finn-b-H7_AMD	Inverse variance weighted (fixed effects)	7	0.0479919	0.0313727	0.126083	MFI	B cell	Bcells.trait780	IgD on IgD+ CD38br	GCST90001824
ebi-a-GCST90001825	finn-b-H7_AMD	Age-related macular degeneration (whether dry or wet) || id:finn-b-H7_AMD	MR Egger	5	0.14514	0.0869396	0.193623	MFI	B cell	Bcells.trait781	IgD on IgD+ CD38dim	GCST90001825
ebi-a-GCST90001825	finn-b-H7_AMD	Age-related macular degeneration (whether dry or wet) || id:finn-b-H7_AMD	Weighted median	5	0.0979122	0.0407295	0.0162185	MFI	B cell	Bcells.trait781	IgD on IgD+ CD38dim	GCST90001825
ebi-a-GCST90001825	finn-b-H7_AMD	Age-related macular degeneration (whether dry or wet) || id:finn-b-H7_AMD	Inverse variance weighted (fixed effects)	5	0.0588297	0.035894	0.101216	MFI	B cell	Bcells.trait781	IgD on IgD+ CD38dim	GCST90001825
ebi-a-GCST90001826	finn-b-H7_AMD	Age-related macular degeneration (whether dry or wet) || id:finn-b-H7_AMD	MR Egger	6	0.25019	0.203766	0.286824	MFI	B cell	Bcells.trait785	IgD on unsw mem	GCST90001826
ebi-a-GCST90001826	finn-b-H7_AMD	Age-related macular degeneration (whether dry or wet) || id:finn-b-H7_AMD	Weighted median	6	0.0921738	0.0440113	0.0362314	MFI	B cell	Bcells.trait785	IgD on unsw mem	GCST90001826
ebi-a-GCST90001826	finn-b-H7_AMD	Age-related macular degeneration (whether dry or wet) || id:finn-b-H7_AMD	Inverse variance weighted (multiplicative random effects)	6	0.0749497	0.0759346	0.323628	MFI	B cell	Bcells.trait785	IgD on unsw mem	GCST90001826
ebi-a-GCST90001827	finn-b-H7_AMD	Age-related macular degeneration (whether dry or wet) || id:finn-b-H7_AMD	MR Egger	4	0.272985	0.0893615	0.0925257	MFI	B cell	Bcells.trait786	IgD on IgD+	GCST90001827
ebi-a-GCST90001827	finn-b-H7_AMD	Age-related macular degeneration (whether dry or wet) || id:finn-b-H7_AMD	Weighted median	4	0.0820415	0.0420434	0.0510153	MFI	B cell	Bcells.trait786	IgD on IgD+	GCST90001827
ebi-a-GCST90001827	finn-b-H7_AMD	Age-related macular degeneration (whether dry or wet) || id:finn-b-H7_AMD	Inverse variance weighted (fixed effects)	4	0.0630908	0.0394454	0.109721	MFI	B cell	Bcells.trait786	IgD on IgD+	GCST90001827
ebi-a-GCST90001828	finn-b-H7_AMD	Age-related macular degeneration (whether dry or wet) || id:finn-b-H7_AMD	MR Egger	5	0.190172	0.0917905	0.130017	MFI	B cell	Bcells.trait787	IgD on transitional	GCST90001828
ebi-a-GCST90001828	finn-b-H7_AMD	Age-related macular degeneration (whether dry or wet) || id:finn-b-H7_AMD	Weighted median	5	0.11423	0.0444344	0.0101479	MFI	B cell	Bcells.trait787	IgD on transitional	GCST90001828
ebi-a-GCST90001828	finn-b-H7_AMD	Age-related macular degeneration (whether dry or wet) || id:finn-b-H7_AMD	Inverse variance weighted (fixed effects)	5	0.0865218	0.0410083	0.0348702	MFI	B cell	Bcells.trait787	IgD on transitional	GCST90001828
ebi-a-GCST90001829	finn-b-H7_AMD	Age-related macular degeneration (whether dry or wet) || id:finn-b-H7_AMD	MR Egger	10	0.00630792	0.0470708	0.896705	MFI	B cell	Bcells.trait84	BAFF-R on B cell	GCST90001829
ebi-a-GCST90001829	finn-b-H7_AMD	Age-related macular degeneration (whether dry or wet) || id:finn-b-H7_AMD	Weighted median	10	0.00758572	0.0277972	0.784934	MFI	B cell	Bcells.trait84	BAFF-R on B cell	GCST90001829
ebi-a-GCST90001829	finn-b-H7_AMD	Age-related macular degeneration (whether dry or wet) || id:finn-b-H7_AMD	Inverse variance weighted (fixed effects)	10	-0.00686897	0.0244736	0.778965	MFI	B cell	Bcells.trait84	BAFF-R on B cell	GCST90001829
ebi-a-GCST90001832	finn-b-H7_AMD	Age-related macular degeneration (whether dry or wet) || id:finn-b-H7_AMD	MR Egger	3	-0.236979	0.27519	0.547407	MFI	cDC	Blue.530.30.cDC.trait2	CD62L on CD62L+ plasmacytoid DC	GCST90001832
ebi-a-GCST90001832	finn-b-H7_AMD	Age-related macular degeneration (whether dry or wet) || id:finn-b-H7_AMD	Weighted median	3	-0.0661032	0.0788094	0.401597	MFI	cDC	Blue.530.30.cDC.trait2	CD62L on CD62L+ plasmacytoid DC	GCST90001832
ebi-a-GCST90001832	finn-b-H7_AMD	Age-related macular degeneration (whether dry or wet) || id:finn-b-H7_AMD	Inverse variance weighted (fixed effects)	3	-0.0324743	0.0679404	0.632663	MFI	cDC	Blue.530.30.cDC.trait2	CD62L on CD62L+ plasmacytoid DC	GCST90001832
ebi-a-GCST90001833	finn-b-H7_AMD	Age-related macular degeneration (whether dry or wet) || id:finn-b-H7_AMD	MR Egger	3	1.18845	4.33376	0.829608	MFI	cDC	Blue.530.30.cDC.trait3	CD62L on CD62L+ DC	GCST90001833
ebi-a-GCST90001833	finn-b-H7_AMD	Age-related macular degeneration (whether dry or wet) || id:finn-b-H7_AMD	Weighted median	3	0.120084	0.124305	0.334022	MFI	cDC	Blue.530.30.cDC.trait3	CD62L on CD62L+ DC	GCST90001833
ebi-a-GCST90001833	finn-b-H7_AMD	Age-related macular degeneration (whether dry or wet) || id:finn-b-H7_AMD	Inverse variance weighted (fixed effects)	3	0.06162	0.087722	0.482401	MFI	cDC	Blue.530.30.cDC.trait3	CD62L on CD62L+ DC	GCST90001833
ebi-a-GCST90001834	finn-b-H7_AMD	Age-related macular degeneration (whether dry or wet) || id:finn-b-H7_AMD	MR Egger	3	0.0428269	0.0913295	0.720853	MFI	cDC	Blue.530.30.cDC.trait4	CD62L on monocyte	GCST90001834
ebi-a-GCST90001834	finn-b-H7_AMD	Age-related macular degeneration (whether dry or wet) || id:finn-b-H7_AMD	Weighted median	3	0.0386905	0.0481015	0.421194	MFI	cDC	Blue.530.30.cDC.trait4	CD62L on monocyte	GCST90001834
ebi-a-GCST90001834	finn-b-H7_AMD	Age-related macular degeneration (whether dry or wet) || id:finn-b-H7_AMD	Inverse variance weighted (fixed effects)	3	0.0381659	0.041637	0.359334	MFI	cDC	Blue.530.30.cDC.trait4	CD62L on monocyte	GCST90001834
ebi-a-GCST90001838	finn-b-H7_AMD	Age-related macular degeneration (whether dry or wet) || id:finn-b-H7_AMD	MR Egger	8	0.0641154	0.0756974	0.42948	MFI	Maturation stages of T cell	Blue.530.30.MT.trait10	CD3 on naive CD8br	GCST90001838
ebi-a-GCST90001838	finn-b-H7_AMD	Age-related macular degeneration (whether dry or wet) || id:finn-b-H7_AMD	Weighted median	8	0.00774478	0.0414584	0.851811	MFI	Maturation stages of T cell	Blue.530.30.MT.trait10	CD3 on naive CD8br	GCST90001838
ebi-a-GCST90001838	finn-b-H7_AMD	Age-related macular degeneration (whether dry or wet) || id:finn-b-H7_AMD	Inverse variance weighted (fixed effects)	8	-0.000426261	0.0348364	0.990237	MFI	Maturation stages of T cell	Blue.530.30.MT.trait10	CD3 on naive CD8br	GCST90001838
ebi-a-GCST90001839	finn-b-H7_AMD	Age-related macular degeneration (whether dry or wet) || id:finn-b-H7_AMD	MR Egger	3	-0.65666	0.219032	0.20496	MFI	Maturation stages of T cell	Blue.530.30.MT.trait11	CD3 on EM CD8br	GCST90001839
ebi-a-GCST90001839	finn-b-H7_AMD	Age-related macular degeneration (whether dry or wet) || id:finn-b-H7_AMD	Weighted median	3	-0.0469366	0.0728912	0.519623	MFI	Maturation stages of T cell	Blue.530.30.MT.trait11	CD3 on EM CD8br	GCST90001839
ebi-a-GCST90001839	finn-b-H7_AMD	Age-related macular degeneration (whether dry or wet) || id:finn-b-H7_AMD	Inverse variance weighted (multiplicative random effects)	3	-0.0320156	0.13848	0.817164	MFI	Maturation stages of T cell	Blue.530.30.MT.trait11	CD3 on EM CD8br	GCST90001839
ebi-a-GCST90001841	finn-b-H7_AMD	Age-related macular degeneration (whether dry or wet) || id:finn-b-H7_AMD	MR Egger	5	0.048596	0.0790587	0.582242	MFI	Maturation stages of T cell	Blue.530.30.MT.trait3	CD3 on CM CD4+	GCST90001841
ebi-a-GCST90001841	finn-b-H7_AMD	Age-related macular degeneration (whether dry or wet) || id:finn-b-H7_AMD	Weighted median	5	0.0155692	0.0436018	0.721033	MFI	Maturation stages of T cell	Blue.530.30.MT.trait3	CD3 on CM CD4+	GCST90001841
ebi-a-GCST90001841	finn-b-H7_AMD	Age-related macular degeneration (whether dry or wet) || id:finn-b-H7_AMD	Inverse variance weighted (fixed effects)	5	0.0163365	0.0393321	0.677887	MFI	Maturation stages of T cell	Blue.530.30.MT.trait3	CD3 on CM CD4+	GCST90001841
ebi-a-GCST90001842	finn-b-H7_AMD	Age-related macular degeneration (whether dry or wet) || id:finn-b-H7_AMD	MR Egger	5	-0.0166303	0.0703074	0.828247	MFI	Maturation stages of T cell	Blue.530.30.MT.trait4	CD3 on Naive CD4+	GCST90001842
ebi-a-GCST90001842	finn-b-H7_AMD	Age-related macular degeneration (whether dry or wet) || id:finn-b-H7_AMD	Weighted median	5	0.000870495	0.0330715	0.979001	MFI	Maturation stages of T cell	Blue.530.30.MT.trait4	CD3 on Naive CD4+	GCST90001842
ebi-a-GCST90001842	finn-b-H7_AMD	Age-related macular degeneration (whether dry or wet) || id:finn-b-H7_AMD	Inverse variance weighted (fixed effects)	5	0.0105696	0.0295215	0.72032	MFI	Maturation stages of T cell	Blue.530.30.MT.trait4	CD3 on Naive CD4+	GCST90001842
ebi-a-GCST90001843	finn-b-H7_AMD	Age-related macular degeneration (whether dry or wet) || id:finn-b-H7_AMD	MR Egger	6	0.0510419	0.111515	0.670919	MFI	Maturation stages of T cell	Blue.530.30.MT.trait5	CD3 on EM CD4+	GCST90001843
ebi-a-GCST90001843	finn-b-H7_AMD	Age-related macular degeneration (whether dry or wet) || id:finn-b-H7_AMD	Weighted median	6	0.0209758	0.049489	0.671676	MFI	Maturation stages of T cell	Blue.530.30.MT.trait5	CD3 on EM CD4+	GCST90001843
ebi-a-GCST90001843	finn-b-H7_AMD	Age-related macular degeneration (whether dry or wet) || id:finn-b-H7_AMD	Inverse variance weighted (fixed effects)	6	0.0166061	0.0441704	0.706951	MFI	Maturation stages of T cell	Blue.530.30.MT.trait5	CD3 on EM CD4+	GCST90001843
ebi-a-GCST90001844	finn-b-H7_AMD	Age-related macular degeneration (whether dry or wet) || id:finn-b-H7_AMD	MR Egger	3	0.282652	0.971809	0.81981	MFI	Maturation stages of T cell	Blue.530.30.MT.trait6	CD3 on TD CD4+	GCST90001844
ebi-a-GCST90001844	finn-b-H7_AMD	Age-related macular degeneration (whether dry or wet) || id:finn-b-H7_AMD	Weighted median	3	-0.00455502	0.0849644	0.957245	MFI	Maturation stages of T cell	Blue.530.30.MT.trait6	CD3 on TD CD4+	GCST90001844
ebi-a-GCST90001844	finn-b-H7_AMD	Age-related macular degeneration (whether dry or wet) || id:finn-b-H7_AMD	Inverse variance weighted (fixed effects)	3	0.0317985	0.0759728	0.675544	MFI	Maturation stages of T cell	Blue.530.30.MT.trait6	CD3 on TD CD4+	GCST90001844
ebi-a-GCST90001845	finn-b-H7_AMD	Age-related macular degeneration (whether dry or wet) || id:finn-b-H7_AMD	MR Egger	4	-0.0136179	0.138936	0.930858	MFI	Maturation stages of T cell	Blue.530.30.MT.trait7	CD3 on CD45RA- CD4+	GCST90001845
ebi-a-GCST90001845	finn-b-H7_AMD	Age-related macular degeneration (whether dry or wet) || id:finn-b-H7_AMD	Weighted median	4	0.0169477	0.0485813	0.7272	MFI	Maturation stages of T cell	Blue.530.30.MT.trait7	CD3 on CD45RA- CD4+	GCST90001845
ebi-a-GCST90001845	finn-b-H7_AMD	Age-related macular degeneration (whether dry or wet) || id:finn-b-H7_AMD	Inverse variance weighted (fixed effects)	4	0.0230339	0.0444097	0.603992	MFI	Maturation stages of T cell	Blue.530.30.MT.trait7	CD3 on CD45RA- CD4+	GCST90001845
ebi-a-GCST90001847	finn-b-H7_AMD	Age-related macular degeneration (whether dry or wet) || id:finn-b-H7_AMD	MR Egger	3	0.00551014	0.197669	0.982258	MFI	TBNK	Blue.530.30.TBNK.trait4	CD3 on HLA DR+ T cell	GCST90001847
ebi-a-GCST90001847	finn-b-H7_AMD	Age-related macular degeneration (whether dry or wet) || id:finn-b-H7_AMD	Weighted median	3	-0.0059105	0.0624731	0.924626	MFI	TBNK	Blue.530.30.TBNK.trait4	CD3 on HLA DR+ T cell	GCST90001847
ebi-a-GCST90001847	finn-b-H7_AMD	Age-related macular degeneration (whether dry or wet) || id:finn-b-H7_AMD	Inverse variance weighted (fixed effects)	3	-0.0104647	0.0613452	0.864548	MFI	TBNK	Blue.530.30.TBNK.trait4	CD3 on HLA DR+ T cell	GCST90001847
ebi-a-GCST90001849	finn-b-H7_AMD	Age-related macular degeneration (whether dry or wet) || id:finn-b-H7_AMD	MR Egger	4	-0.0378907	0.126744	0.793179	MFI	TBNK	Blue.530.30.TBNK.trait6	CD3 on HLA DR+ CD4+	GCST90001849
ebi-a-GCST90001849	finn-b-H7_AMD	Age-related macular degeneration (whether dry or wet) || id:finn-b-H7_AMD	Weighted median	4	-0.00333321	0.0594952	0.955322	MFI	TBNK	Blue.530.30.TBNK.trait6	CD3 on HLA DR+ CD4+	GCST90001849
ebi-a-GCST90001849	finn-b-H7_AMD	Age-related macular degeneration (whether dry or wet) || id:finn-b-H7_AMD	Inverse variance weighted (fixed effects)	4	0.00616316	0.0538658	0.908907	MFI	TBNK	Blue.530.30.TBNK.trait6	CD3 on HLA DR+ CD4+	GCST90001849
ebi-a-GCST90001851	finn-b-H7_AMD	Age-related macular degeneration (whether dry or wet) || id:finn-b-H7_AMD	MR Egger	5	-0.110752	0.147704	0.507807	MFI	Treg	Blue.530.30.Treg.trait1	CD3 on T cell	GCST90001851
ebi-a-GCST90001851	finn-b-H7_AMD	Age-related macular degeneration (whether dry or wet) || id:finn-b-H7_AMD	Weighted median	5	0.0377026	0.0580116	0.515748	MFI	Treg	Blue.530.30.Treg.trait1	CD3 on T cell	GCST90001851
ebi-a-GCST90001851	finn-b-H7_AMD	Age-related macular degeneration (whether dry or wet) || id:finn-b-H7_AMD	Inverse variance weighted (fixed effects)	5	0.0357059	0.049606	0.471654	MFI	Treg	Blue.530.30.Treg.trait1	CD3 on T cell	GCST90001851
ebi-a-GCST90001853	finn-b-H7_AMD	Age-related macular degeneration (whether dry or wet) || id:finn-b-H7_AMD	MR Egger	5	-0.052898	0.079603	0.55387	MFI	Treg	Blue.530.30.Treg.trait11	CD3 on activated Treg	GCST90001853
ebi-a-GCST90001853	finn-b-H7_AMD	Age-related macular degeneration (whether dry or wet) || id:finn-b-H7_AMD	Weighted median	5	0.0213339	0.0425203	0.615853	MFI	Treg	Blue.530.30.Treg.trait11	CD3 on activated Treg	GCST90001853
ebi-a-GCST90001853	finn-b-H7_AMD	Age-related macular degeneration (whether dry or wet) || id:finn-b-H7_AMD	Inverse variance weighted (fixed effects)	5	0.0255267	0.0372588	0.493268	MFI	Treg	Blue.530.30.Treg.trait11	CD3 on activated Treg	GCST90001853
ebi-a-GCST90001854	finn-b-H7_AMD	Age-related macular degeneration (whether dry or wet) || id:finn-b-H7_AMD	MR Egger	5	-0.0489984	0.0852167	0.60559	MFI	Treg	Blue.530.30.Treg.trait12	CD3 on CD39+ activated Treg	GCST90001854
ebi-a-GCST90001854	finn-b-H7_AMD	Age-related macular degeneration (whether dry or wet) || id:finn-b-H7_AMD	Weighted median	5	0.0404705	0.043565	0.352906	MFI	Treg	Blue.530.30.Treg.trait12	CD3 on CD39+ activated Treg	GCST90001854
ebi-a-GCST90001854	finn-b-H7_AMD	Age-related macular degeneration (whether dry or wet) || id:finn-b-H7_AMD	Inverse variance weighted (fixed effects)	5	0.0479362	0.0382624	0.210268	MFI	Treg	Blue.530.30.Treg.trait12	CD3 on CD39+ activated Treg	GCST90001854
ebi-a-GCST90001855	finn-b-H7_AMD	Age-related macular degeneration (whether dry or wet) || id:finn-b-H7_AMD	MR Egger	6	-0.0613042	0.0799007	0.485712	MFI	Treg	Blue.530.30.Treg.trait13	CD3 on secreting Treg	GCST90001855
ebi-a-GCST90001855	finn-b-H7_AMD	Age-related macular degeneration (whether dry or wet) || id:finn-b-H7_AMD	Weighted median	6	0.000866853	0.0386854	0.982123	MFI	Treg	Blue.530.30.Treg.trait13	CD3 on secreting Treg	GCST90001855
ebi-a-GCST90001855	finn-b-H7_AMD	Age-related macular degeneration (whether dry or wet) || id:finn-b-H7_AMD	Inverse variance weighted (fixed effects)	6	0.00943965	0.032908	0.774228	MFI	Treg	Blue.530.30.Treg.trait13	CD3 on secreting Treg	GCST90001855
ebi-a-GCST90001856	finn-b-H7_AMD	Age-related macular degeneration (whether dry or wet) || id:finn-b-H7_AMD	MR Egger	3	-0.0217458	0.182738	0.924597	MFI	Treg	Blue.530.30.Treg.trait14	CD3 on CD39+ secreting Treg	GCST90001856
ebi-a-GCST90001856	finn-b-H7_AMD	Age-related macular degeneration (whether dry or wet) || id:finn-b-H7_AMD	Weighted median	3	0.00104215	0.0470788	0.982339	MFI	Treg	Blue.530.30.Treg.trait14	CD3 on CD39+ secreting Treg	GCST90001856
ebi-a-GCST90001856	finn-b-H7_AMD	Age-related macular degeneration (whether dry or wet) || id:finn-b-H7_AMD	Inverse variance weighted (fixed effects)	3	-0.0127987	0.0461616	0.781582	MFI	Treg	Blue.530.30.Treg.trait14	CD3 on CD39+ secreting Treg	GCST90001856
ebi-a-GCST90001857	finn-b-H7_AMD	Age-related macular degeneration (whether dry or wet) || id:finn-b-H7_AMD	MR Egger	6	-0.0505269	0.062655	0.465209	MFI	Treg	Blue.530.30.Treg.trait15	CD3 on activated & secreting Treg	GCST90001857
ebi-a-GCST90001857	finn-b-H7_AMD	Age-related macular degeneration (whether dry or wet) || id:finn-b-H7_AMD	Weighted median	6	0.000510272	0.0393921	0.989665	MFI	Treg	Blue.530.30.Treg.trait15	CD3 on activated & secreting Treg	GCST90001857
ebi-a-GCST90001857	finn-b-H7_AMD	Age-related macular degeneration (whether dry or wet) || id:finn-b-H7_AMD	Inverse variance weighted (fixed effects)	6	0.0161769	0.0328949	0.622877	MFI	Treg	Blue.530.30.Treg.trait15	CD3 on activated & secreting Treg	GCST90001857
ebi-a-GCST90001858	finn-b-H7_AMD	Age-related macular degeneration (whether dry or wet) || id:finn-b-H7_AMD	MR Egger	7	0.0101433	0.0505776	0.848953	MFI	Treg	Blue.530.30.Treg.trait17	CD3 on CD45RA+ CD4+	GCST90001858
ebi-a-GCST90001858	finn-b-H7_AMD	Age-related macular degeneration (whether dry or wet) || id:finn-b-H7_AMD	Weighted median	7	0.00105207	0.0366094	0.977074	MFI	Treg	Blue.530.30.Treg.trait17	CD3 on CD45RA+ CD4+	GCST90001858
ebi-a-GCST90001858	finn-b-H7_AMD	Age-related macular degeneration (whether dry or wet) || id:finn-b-H7_AMD	Inverse variance weighted (fixed effects)	7	0.0128806	0.0296285	0.663753	MFI	Treg	Blue.530.30.Treg.trait17	CD3 on CD45RA+ CD4+	GCST90001858
ebi-a-GCST90001860	finn-b-H7_AMD	Age-related macular degeneration (whether dry or wet) || id:finn-b-H7_AMD	MR Egger	4	0.000297427	0.0813903	0.997416	MFI	Treg	Blue.530.30.Treg.trait21	CD3 on CD39+ CD4+	GCST90001860
ebi-a-GCST90001860	finn-b-H7_AMD	Age-related macular degeneration (whether dry or wet) || id:finn-b-H7_AMD	Weighted median	4	0.00920748	0.0394565	0.815484	MFI	Treg	Blue.530.30.Treg.trait21	CD3 on CD39+ CD4+	GCST90001860
ebi-a-GCST90001860	finn-b-H7_AMD	Age-related macular degeneration (whether dry or wet) || id:finn-b-H7_AMD	Inverse variance weighted (fixed effects)	4	0.0112001	0.0378014	0.767009	MFI	Treg	Blue.530.30.Treg.trait21	CD3 on CD39+ CD4+	GCST90001860
ebi-a-GCST90001861	finn-b-H7_AMD	Age-related macular degeneration (whether dry or wet) || id:finn-b-H7_AMD	MR Egger	4	-0.024347	0.146766	0.883497	MFI	Treg	Blue.530.30.Treg.trait22	CD3 on CD28+ CD4+	GCST90001861
ebi-a-GCST90001861	finn-b-H7_AMD	Age-related macular degeneration (whether dry or wet) || id:finn-b-H7_AMD	Weighted median	4	0.0242552	0.0515464	0.637962	MFI	Treg	Blue.530.30.Treg.trait22	CD3 on CD28+ CD4+	GCST90001861
ebi-a-GCST90001861	finn-b-H7_AMD	Age-related macular degeneration (whether dry or wet) || id:finn-b-H7_AMD	Inverse variance weighted (fixed effects)	4	0.0292212	0.0471783	0.535668	MFI	Treg	Blue.530.30.Treg.trait22	CD3 on CD28+ CD4+	GCST90001861
ebi-a-GCST90001863	finn-b-H7_AMD	Age-related macular degeneration (whether dry or wet) || id:finn-b-H7_AMD	MR Egger	4	-0.330977	0.42235	0.515312	MFI	Treg	Blue.530.30.Treg.trait3	CD3 on CD28+ CD45RA- CD8br	GCST90001863
ebi-a-GCST90001863	finn-b-H7_AMD	Age-related macular degeneration (whether dry or wet) || id:finn-b-H7_AMD	Weighted median	4	0.0187969	0.0671865	0.779652	MFI	Treg	Blue.530.30.Treg.trait3	CD3 on CD28+ CD45RA- CD8br	GCST90001863
ebi-a-GCST90001863	finn-b-H7_AMD	Age-related macular degeneration (whether dry or wet) || id:finn-b-H7_AMD	Inverse variance weighted (fixed effects)	4	0.0380087	0.0598962	0.525705	MFI	Treg	Blue.530.30.Treg.trait3	CD3 on CD28+ CD45RA- CD8br	GCST90001863
ebi-a-GCST90001864	finn-b-H7_AMD	Age-related macular degeneration (whether dry or wet) || id:finn-b-H7_AMD	MR Egger	8	0.0275071	0.0771244	0.733555	MFI	Treg	Blue.530.30.Treg.trait4	CD3 on CD28+ CD45RA+ CD8br	GCST90001864
ebi-a-GCST90001864	finn-b-H7_AMD	Age-related macular degeneration (whether dry or wet) || id:finn-b-H7_AMD	Weighted median	8	0.0233111	0.042021	0.579066	MFI	Treg	Blue.530.30.Treg.trait4	CD3 on CD28+ CD45RA+ CD8br	GCST90001864
ebi-a-GCST90001864	finn-b-H7_AMD	Age-related macular degeneration (whether dry or wet) || id:finn-b-H7_AMD	Inverse variance weighted (fixed effects)	8	0.0186576	0.0346758	0.590538	MFI	Treg	Blue.530.30.Treg.trait4	CD3 on CD28+ CD45RA+ CD8br	GCST90001864
ebi-a-GCST90001867	finn-b-H7_AMD	Age-related macular degeneration (whether dry or wet) || id:finn-b-H7_AMD	MR Egger	4	-0.0522908	0.176664	0.795142	MFI	Treg	Blue.530.30.Treg.trait7	CD3 on CD4+	GCST90001867
ebi-a-GCST90001867	finn-b-H7_AMD	Age-related macular degeneration (whether dry or wet) || id:finn-b-H7_AMD	Weighted median	4	0.0896047	0.0778339	0.249638	MFI	Treg	Blue.530.30.Treg.trait7	CD3 on CD4+	GCST90001867
ebi-a-GCST90001867	finn-b-H7_AMD	Age-related macular degeneration (whether dry or wet) || id:finn-b-H7_AMD	Inverse variance weighted (fixed effects)	4	0.0702261	0.068153	0.302814	MFI	Treg	Blue.530.30.Treg.trait7	CD3 on CD4+	GCST90001867
ebi-a-GCST90001868	finn-b-H7_AMD	Age-related macular degeneration (whether dry or wet) || id:finn-b-H7_AMD	MR Egger	5	-0.0514989	0.0757339	0.545279	MFI	Treg	Blue.530.30.Treg.trait8	CD3 on CD4 Treg	GCST90001868
ebi-a-GCST90001868	finn-b-H7_AMD	Age-related macular degeneration (whether dry or wet) || id:finn-b-H7_AMD	Weighted median	5	0.0159149	0.0411092	0.698655	MFI	Treg	Blue.530.30.Treg.trait8	CD3 on CD4 Treg	GCST90001868
ebi-a-GCST90001868	finn-b-H7_AMD	Age-related macular degeneration (whether dry or wet) || id:finn-b-H7_AMD	Inverse variance weighted (fixed effects)	5	0.0220814	0.0369561	0.550172	MFI	Treg	Blue.530.30.Treg.trait8	CD3 on CD4 Treg	GCST90001868
ebi-a-GCST90001869	finn-b-H7_AMD	Age-related macular degeneration (whether dry or wet) || id:finn-b-H7_AMD	MR Egger	6	-0.0189657	0.0645214	0.783422	MFI	Treg	Blue.530.30.Treg.trait9	CD3 on resting Treg	GCST90001869
ebi-a-GCST90001869	finn-b-H7_AMD	Age-related macular degeneration (whether dry or wet) || id:finn-b-H7_AMD	Weighted median	6	-0.0267114	0.054912	0.626655	MFI	Treg	Blue.530.30.Treg.trait9	CD3 on resting Treg	GCST90001869
ebi-a-GCST90001869	finn-b-H7_AMD	Age-related macular degeneration (whether dry or wet) || id:finn-b-H7_AMD	Inverse variance weighted (fixed effects)	6	-0.0383212	0.0433764	0.376989	MFI	Treg	Blue.530.30.Treg.trait9	CD3 on resting Treg	GCST90001869
ebi-a-GCST90001870	finn-b-H7_AMD	Age-related macular degeneration (whether dry or wet) || id:finn-b-H7_AMD	MR Egger	4	-0.129171	0.328705	0.732273	MFI	Myeloid cell	Blue.585.42.MDSC.trait1	CD34 on HSC	GCST90001870
ebi-a-GCST90001870	finn-b-H7_AMD	Age-related macular degeneration (whether dry or wet) || id:finn-b-H7_AMD	Weighted median	4	-0.0758523	0.0733685	0.301204	MFI	Myeloid cell	Blue.585.42.MDSC.trait1	CD34 on HSC	GCST90001870
ebi-a-GCST90001870	finn-b-H7_AMD	Age-related macular degeneration (whether dry or wet) || id:finn-b-H7_AMD	Inverse variance weighted (fixed effects)	4	-0.0713924	0.0616203	0.246625	MFI	Myeloid cell	Blue.585.42.MDSC.trait1	CD34 on HSC	GCST90001870
ebi-a-GCST90001872	finn-b-H7_AMD	Age-related macular degeneration (whether dry or wet) || id:finn-b-H7_AMD	MR Egger	3	-3.10153	2.04351	0.370886	MFI	Maturation stages of T cell	HVEM1000_150630.trait10	HVEM on naive CD8br	GCST90001872
ebi-a-GCST90001872	finn-b-H7_AMD	Age-related macular degeneration (whether dry or wet) || id:finn-b-H7_AMD	Weighted median	3	-0.00699926	0.106995	0.947842	MFI	Maturation stages of T cell	HVEM1000_150630.trait10	HVEM on naive CD8br	GCST90001872
ebi-a-GCST90001872	finn-b-H7_AMD	Age-related macular degeneration (whether dry or wet) || id:finn-b-H7_AMD	Inverse variance weighted (multiplicative random effects)	3	-0.0230475	0.216576	0.915251	MFI	Maturation stages of T cell	HVEM1000_150630.trait10	HVEM on naive CD8br	GCST90001872
ebi-a-GCST90001883	finn-b-H7_AMD	Age-related macular degeneration (whether dry or wet) || id:finn-b-H7_AMD	MR Egger	6	0.0848392	0.162505	0.629197	MFI	TBNK	Blue.585.42.TBNK.trait1	CD16-CD56 on NKT	GCST90001883
ebi-a-GCST90001883	finn-b-H7_AMD	Age-related macular degeneration (whether dry or wet) || id:finn-b-H7_AMD	Weighted median	6	-0.0420499	0.064294	0.513096	MFI	TBNK	Blue.585.42.TBNK.trait1	CD16-CD56 on NKT	GCST90001883
ebi-a-GCST90001883	finn-b-H7_AMD	Age-related macular degeneration (whether dry or wet) || id:finn-b-H7_AMD	Inverse variance weighted (fixed effects)	6	-0.0172606	0.0567544	0.76103	MFI	TBNK	Blue.585.42.TBNK.trait1	CD16-CD56 on NKT	GCST90001883
ebi-a-GCST90001884	finn-b-H7_AMD	Age-related macular degeneration (whether dry or wet) || id:finn-b-H7_AMD	MR Egger	9	-0.0884109	0.156114	0.588861	MFI	TBNK	Blue.585.42.TBNK.trait2	CD16-CD56 on NK	GCST90001884
ebi-a-GCST90001884	finn-b-H7_AMD	Age-related macular degeneration (whether dry or wet) || id:finn-b-H7_AMD	Weighted median	9	-0.0485765	0.0564809	0.38976	MFI	TBNK	Blue.585.42.TBNK.trait2	CD16-CD56 on NK	GCST90001884
ebi-a-GCST90001884	finn-b-H7_AMD	Age-related macular degeneration (whether dry or wet) || id:finn-b-H7_AMD	Inverse variance weighted (multiplicative random effects)	9	-0.0360103	0.063031	0.567789	MFI	TBNK	Blue.585.42.TBNK.trait2	CD16-CD56 on NK	GCST90001884
ebi-a-GCST90001886	finn-b-H7_AMD	Age-related macular degeneration (whether dry or wet) || id:finn-b-H7_AMD	MR Egger	3	-0.423894	0.339047	0.429491	MFI	Treg	Blue.585.42.Treg.trait10	CD28 on CD39+ activated Treg	GCST90001886
ebi-a-GCST90001886	finn-b-H7_AMD	Age-related macular degeneration (whether dry or wet) || id:finn-b-H7_AMD	Weighted median	3	-0.142521	0.0764179	0.0621787	MFI	Treg	Blue.585.42.Treg.trait10	CD28 on CD39+ activated Treg	GCST90001886
ebi-a-GCST90001886	finn-b-H7_AMD	Age-related macular degeneration (whether dry or wet) || id:finn-b-H7_AMD	Inverse variance weighted (fixed effects)	3	-0.123359	0.0692897	0.0750221	MFI	Treg	Blue.585.42.Treg.trait10	CD28 on CD39+ activated Treg	GCST90001886
ebi-a-GCST90001887	finn-b-H7_AMD	Age-related macular degeneration (whether dry or wet) || id:finn-b-H7_AMD	MR Egger	3	-0.146615	0.173388	0.553139	MFI	Treg	Blue.585.42.Treg.trait11	CD28 on secreting Treg	GCST90001887
ebi-a-GCST90001887	finn-b-H7_AMD	Age-related macular degeneration (whether dry or wet) || id:finn-b-H7_AMD	Weighted median	3	-0.0362231	0.0807295	0.65365	MFI	Treg	Blue.585.42.Treg.trait11	CD28 on secreting Treg	GCST90001887
ebi-a-GCST90001887	finn-b-H7_AMD	Age-related macular degeneration (whether dry or wet) || id:finn-b-H7_AMD	Inverse variance weighted (fixed effects)	3	-0.0309415	0.0771842	0.688509	MFI	Treg	Blue.585.42.Treg.trait11	CD28 on secreting Treg	GCST90001887
ebi-a-GCST90001888	finn-b-H7_AMD	Age-related macular degeneration (whether dry or wet) || id:finn-b-H7_AMD	MR Egger	4	-0.111948	0.208946	0.645721	MFI	Treg	Blue.585.42.Treg.trait12	CD28 on CD39+ secreting Treg	GCST90001888
ebi-a-GCST90001888	finn-b-H7_AMD	Age-related macular degeneration (whether dry or wet) || id:finn-b-H7_AMD	Weighted median	4	-0.058521	0.0556656	0.293123	MFI	Treg	Blue.585.42.Treg.trait12	CD28 on CD39+ secreting Treg	GCST90001888
ebi-a-GCST90001888	finn-b-H7_AMD	Age-related macular degeneration (whether dry or wet) || id:finn-b-H7_AMD	Inverse variance weighted (fixed effects)	4	-0.0405629	0.0553324	0.463512	MFI	Treg	Blue.585.42.Treg.trait12	CD28 on CD39+ secreting Treg	GCST90001888
ebi-a-GCST90001889	finn-b-H7_AMD	Age-related macular degeneration (whether dry or wet) || id:finn-b-H7_AMD	MR Egger	4	-0.151607	0.16918	0.464753	MFI	Treg	Blue.585.42.Treg.trait13	CD28 on activated & secreting Treg	GCST90001889
ebi-a-GCST90001889	finn-b-H7_AMD	Age-related macular degeneration (whether dry or wet) || id:finn-b-H7_AMD	Weighted median	4	-0.0532452	0.0829211	0.520796	MFI	Treg	Blue.585.42.Treg.trait13	CD28 on activated & secreting Treg	GCST90001889
ebi-a-GCST90001889	finn-b-H7_AMD	Age-related macular degeneration (whether dry or wet) || id:finn-b-H7_AMD	Inverse variance weighted (fixed effects)	4	-0.0565352	0.0802033	0.480873	MFI	Treg	Blue.585.42.Treg.trait13	CD28 on activated & secreting Treg	GCST90001889
ebi-a-GCST90001890	finn-b-H7_AMD	Age-related macular degeneration (whether dry or wet) || id:finn-b-H7_AMD	MR Egger	3	0.198409	0.219406	0.531965	MFI	Treg	Blue.585.42.Treg.trait15	CD28 on CD45RA+ CD4+	GCST90001890
ebi-a-GCST90001890	finn-b-H7_AMD	Age-related macular degeneration (whether dry or wet) || id:finn-b-H7_AMD	Weighted median	3	-0.0374363	0.0696809	0.591093	MFI	Treg	Blue.585.42.Treg.trait15	CD28 on CD45RA+ CD4+	GCST90001890
ebi-a-GCST90001890	finn-b-H7_AMD	Age-related macular degeneration (whether dry or wet) || id:finn-b-H7_AMD	Inverse variance weighted (fixed effects)	3	-0.0565139	0.0666533	0.396506	MFI	Treg	Blue.585.42.Treg.trait15	CD28 on CD45RA+ CD4+	GCST90001890
ebi-a-GCST90001891	finn-b-H7_AMD	Age-related macular degeneration (whether dry or wet) || id:finn-b-H7_AMD	MR Egger	3	-0.0800428	0.153044	0.693224	MFI	Treg	Blue.585.42.Treg.trait18	CD28 on CD45RA- CD4 not Treg	GCST90001891
ebi-a-GCST90001891	finn-b-H7_AMD	Age-related macular degeneration (whether dry or wet) || id:finn-b-H7_AMD	Weighted median	3	-0.027458	0.0703744	0.69641	MFI	Treg	Blue.585.42.Treg.trait18	CD28 on CD45RA- CD4 not Treg	GCST90001891
ebi-a-GCST90001891	finn-b-H7_AMD	Age-related macular degeneration (whether dry or wet) || id:finn-b-H7_AMD	Inverse variance weighted (fixed effects)	3	-0.0266269	0.0695104	0.701673	MFI	Treg	Blue.585.42.Treg.trait18	CD28 on CD45RA- CD4 not Treg	GCST90001891
ebi-a-GCST90001892	finn-b-H7_AMD	Age-related macular degeneration (whether dry or wet) || id:finn-b-H7_AMD	MR Egger	5	-0.0733944	0.129741	0.611146	MFI	Treg	Blue.585.42.Treg.trait19	CD28 on CD39+ CD4+	GCST90001892
ebi-a-GCST90001892	finn-b-H7_AMD	Age-related macular degeneration (whether dry or wet) || id:finn-b-H7_AMD	Weighted median	5	-0.06786	0.0434935	0.118705	MFI	Treg	Blue.585.42.Treg.trait19	CD28 on CD39+ CD4+	GCST90001892
ebi-a-GCST90001892	finn-b-H7_AMD	Age-related macular degeneration (whether dry or wet) || id:finn-b-H7_AMD	Inverse variance weighted (fixed effects)	5	-0.0426161	0.0397315	0.28345	MFI	Treg	Blue.585.42.Treg.trait19	CD28 on CD39+ CD4+	GCST90001892
ebi-a-GCST90001896	finn-b-H7_AMD	Age-related macular degeneration (whether dry or wet) || id:finn-b-H7_AMD	MR Egger	3	0.00138518	0.302645	0.997086	MFI	Treg	Blue.585.42.Treg.trait3	CD28 on CD28+ CD45RA+ CD8br	GCST90001896
ebi-a-GCST90001896	finn-b-H7_AMD	Age-related macular degeneration (whether dry or wet) || id:finn-b-H7_AMD	Weighted median	3	0.0209011	0.062762	0.739118	MFI	Treg	Blue.585.42.Treg.trait3	CD28 on CD28+ CD45RA+ CD8br	GCST90001896
ebi-a-GCST90001896	finn-b-H7_AMD	Age-related macular degeneration (whether dry or wet) || id:finn-b-H7_AMD	Inverse variance weighted (fixed effects)	3	0.0265757	0.0632954	0.674582	MFI	Treg	Blue.585.42.Treg.trait3	CD28 on CD28+ CD45RA+ CD8br	GCST90001896
ebi-a-GCST90001897	finn-b-H7_AMD	Age-related macular degeneration (whether dry or wet) || id:finn-b-H7_AMD	MR Egger	4	0.00690433	0.0351193	0.862309	MFI	Treg	Blue.585.42.Treg.trait4	CD28 on CD39+ CD8br	GCST90001897
ebi-a-GCST90001897	finn-b-H7_AMD	Age-related macular degeneration (whether dry or wet) || id:finn-b-H7_AMD	Weighted median	4	-0.00593469	0.0312183	0.849228	MFI	Treg	Blue.585.42.Treg.trait4	CD28 on CD39+ CD8br	GCST90001897
ebi-a-GCST90001897	finn-b-H7_AMD	Age-related macular degeneration (whether dry or wet) || id:finn-b-H7_AMD	Inverse variance weighted (fixed effects)	4	-0.0109765	0.0283063	0.698181	MFI	Treg	Blue.585.42.Treg.trait4	CD28 on CD39+ CD8br	GCST90001897
ebi-a-GCST90001903	finn-b-H7_AMD	Age-related macular degeneration (whether dry or wet) || id:finn-b-H7_AMD	MR Egger	3	0.0940749	0.172033	0.681425	MFI	cDC	Blue.670.LP.cDC.trait1	CD86 on myeloid DC	GCST90001903
ebi-a-GCST90001903	finn-b-H7_AMD	Age-related macular degeneration (whether dry or wet) || id:finn-b-H7_AMD	Weighted median	3	0.0151003	0.0749992	0.840433	MFI	cDC	Blue.670.LP.cDC.trait1	CD86 on myeloid DC	GCST90001903
ebi-a-GCST90001903	finn-b-H7_AMD	Age-related macular degeneration (whether dry or wet) || id:finn-b-H7_AMD	Inverse variance weighted (fixed effects)	3	-0.00162751	0.0727775	0.982159	MFI	cDC	Blue.670.LP.cDC.trait1	CD86 on myeloid DC	GCST90001903
ebi-a-GCST90001907	finn-b-H7_AMD	Age-related macular degeneration (whether dry or wet) || id:finn-b-H7_AMD	MR Egger	4	-0.0843793	0.166655	0.662935	MFI	Maturation stages of T cell	Blue.670.LP.MT.trait1	CCR7 on naive CD4+	GCST90001907
ebi-a-GCST90001907	finn-b-H7_AMD	Age-related macular degeneration (whether dry or wet) || id:finn-b-H7_AMD	Weighted median	4	-0.0836354	0.0699343	0.23173	MFI	Maturation stages of T cell	Blue.670.LP.MT.trait1	CCR7 on naive CD4+	GCST90001907
ebi-a-GCST90001907	finn-b-H7_AMD	Age-related macular degeneration (whether dry or wet) || id:finn-b-H7_AMD	Inverse variance weighted (fixed effects)	4	-0.0859233	0.059107	0.146032	MFI	Maturation stages of T cell	Blue.670.LP.MT.trait1	CCR7 on naive CD4+	GCST90001907
ebi-a-GCST90001911	finn-b-H7_AMD	Age-related macular degeneration (whether dry or wet) || id:finn-b-H7_AMD	MR Egger	3	0.401355	0.437808	0.527637	MFI	TBNK	Blue.670.LP.TBNK.trait11	CD45 on NK	GCST90001911
ebi-a-GCST90001911	finn-b-H7_AMD	Age-related macular degeneration (whether dry or wet) || id:finn-b-H7_AMD	Weighted median	3	0.0993985	0.115231	0.388356	MFI	TBNK	Blue.670.LP.TBNK.trait11	CD45 on NK	GCST90001911
ebi-a-GCST90001911	finn-b-H7_AMD	Age-related macular degeneration (whether dry or wet) || id:finn-b-H7_AMD	Inverse variance weighted (fixed effects)	3	0.11344	0.105737	0.283341	MFI	TBNK	Blue.670.LP.TBNK.trait11	CD45 on NK	GCST90001911
ebi-a-GCST90001917	finn-b-H7_AMD	Age-related macular degeneration (whether dry or wet) || id:finn-b-H7_AMD	MR Egger	3	-0.0370934	0.0612622	0.653397	MFI	TBNK	Blue.670.LP.TBNK.trait5	CD45 on CD8br	GCST90001917
ebi-a-GCST90001917	finn-b-H7_AMD	Age-related macular degeneration (whether dry or wet) || id:finn-b-H7_AMD	Weighted median	3	-0.0409319	0.057881	0.479459	MFI	TBNK	Blue.670.LP.TBNK.trait5	CD45 on CD8br	GCST90001917
ebi-a-GCST90001917	finn-b-H7_AMD	Age-related macular degeneration (whether dry or wet) || id:finn-b-H7_AMD	Inverse variance weighted (fixed effects)	3	-0.0387181	0.0543388	0.476136	MFI	TBNK	Blue.670.LP.TBNK.trait5	CD45 on CD8br	GCST90001917
ebi-a-GCST90001919	finn-b-H7_AMD	Age-related macular degeneration (whether dry or wet) || id:finn-b-H7_AMD	MR Egger	3	-0.0289403	0.136052	0.86657	MFI	TBNK	Blue.670.LP.TBNK.trait7	CD45 on NKT	GCST90001919
ebi-a-GCST90001919	finn-b-H7_AMD	Age-related macular degeneration (whether dry or wet) || id:finn-b-H7_AMD	Weighted median	3	-0.0308524	0.0664333	0.642353	MFI	TBNK	Blue.670.LP.TBNK.trait7	CD45 on NKT	GCST90001919
ebi-a-GCST90001919	finn-b-H7_AMD	Age-related macular degeneration (whether dry or wet) || id:finn-b-H7_AMD	Inverse variance weighted (fixed effects)	3	-0.00754734	0.058141	0.896716	MFI	TBNK	Blue.670.LP.TBNK.trait7	CD45 on NKT	GCST90001919
ebi-a-GCST90001924	finn-b-H7_AMD	Age-related macular degeneration (whether dry or wet) || id:finn-b-H7_AMD	MR Egger	3	0.0970842	0.462505	0.86828	MFI	Treg	Blue.670.LP.Treg.trait11	CD127 on CD28+ CD4+	GCST90001924
ebi-a-GCST90001924	finn-b-H7_AMD	Age-related macular degeneration (whether dry or wet) || id:finn-b-H7_AMD	Weighted median	3	-0.116445	0.101373	0.25069	MFI	Treg	Blue.670.LP.Treg.trait11	CD127 on CD28+ CD4+	GCST90001924
ebi-a-GCST90001924	finn-b-H7_AMD	Age-related macular degeneration (whether dry or wet) || id:finn-b-H7_AMD	Inverse variance weighted (fixed effects)	3	-0.0905932	0.0866981	0.296056	MFI	Treg	Blue.670.LP.Treg.trait11	CD127 on CD28+ CD4+	GCST90001924
ebi-a-GCST90001926	finn-b-H7_AMD	Age-related macular degeneration (whether dry or wet) || id:finn-b-H7_AMD	MR Egger	9	0.0195347	0.0670867	0.779348	MFI	Treg	Blue.670.LP.Treg.trait13	CD127 on granulocyte	GCST90001926
ebi-a-GCST90001926	finn-b-H7_AMD	Age-related macular degeneration (whether dry or wet) || id:finn-b-H7_AMD	Weighted median	9	0.0414974	0.0482178	0.389445	MFI	Treg	Blue.670.LP.Treg.trait13	CD127 on granulocyte	GCST90001926
ebi-a-GCST90001926	finn-b-H7_AMD	Age-related macular degeneration (whether dry or wet) || id:finn-b-H7_AMD	Inverse variance weighted (fixed effects)	9	0.0168648	0.0366593	0.645487	MFI	Treg	Blue.670.LP.Treg.trait13	CD127 on granulocyte	GCST90001926
ebi-a-GCST90001932	finn-b-H7_AMD	Age-related macular degeneration (whether dry or wet) || id:finn-b-H7_AMD	MR Egger	4	0.346534	0.992941	0.760409	MFI	Treg	Blue.670.LP.Treg.trait7	CD127 on CD45RA+ CD4+	GCST90001932
ebi-a-GCST90001932	finn-b-H7_AMD	Age-related macular degeneration (whether dry or wet) || id:finn-b-H7_AMD	Weighted median	4	0.0418919	0.0772055	0.587403	MFI	Treg	Blue.670.LP.Treg.trait7	CD127 on CD45RA+ CD4+	GCST90001932
ebi-a-GCST90001932	finn-b-H7_AMD	Age-related macular degeneration (whether dry or wet) || id:finn-b-H7_AMD	Inverse variance weighted (multiplicative random effects)	4	0.0952395	0.106792	0.372488	MFI	Treg	Blue.670.LP.Treg.trait7	CD127 on CD45RA+ CD4+	GCST90001932
ebi-a-GCST90001937	finn-b-H7_AMD	Age-related macular degeneration (whether dry or wet) || id:finn-b-H7_AMD	MR Egger	3	0.243911	0.323161	0.588397	MFI	Treg	Blue.780.60.CD25.trait3	CD25 on resting Treg	GCST90001937
ebi-a-GCST90001937	finn-b-H7_AMD	Age-related macular degeneration (whether dry or wet) || id:finn-b-H7_AMD	Weighted median	3	-0.0538335	0.139184	0.69892	MFI	Treg	Blue.780.60.CD25.trait3	CD25 on resting Treg	GCST90001937
ebi-a-GCST90001937	finn-b-H7_AMD	Age-related macular degeneration (whether dry or wet) || id:finn-b-H7_AMD	Inverse variance weighted (fixed effects)	3	-0.0406247	0.121488	0.738084	MFI	Treg	Blue.780.60.CD25.trait3	CD25 on resting Treg	GCST90001937
ebi-a-GCST90001941	finn-b-H7_AMD	Age-related macular degeneration (whether dry or wet) || id:finn-b-H7_AMD	MR Egger	3	-0.11727	0.133713	0.541648	MFI	Treg	Blue.780.60.CD25.trait7	CD25 on secreting Treg	GCST90001941
ebi-a-GCST90001941	finn-b-H7_AMD	Age-related macular degeneration (whether dry or wet) || id:finn-b-H7_AMD	Weighted median	3	-0.015372	0.0900876	0.864511	MFI	Treg	Blue.780.60.CD25.trait7	CD25 on secreting Treg	GCST90001941
ebi-a-GCST90001941	finn-b-H7_AMD	Age-related macular degeneration (whether dry or wet) || id:finn-b-H7_AMD	Inverse variance weighted (fixed effects)	3	-0.0242487	0.082752	0.7695	MFI	Treg	Blue.780.60.CD25.trait7	CD25 on secreting Treg	GCST90001941
ebi-a-GCST90001942	finn-b-H7_AMD	Age-related macular degeneration (whether dry or wet) || id:finn-b-H7_AMD	MR Egger	3	-0.173122	0.132151	0.415067	MFI	Treg	Blue.780.60.CD25.trait8	CD25 on CD39+ secreting Treg	GCST90001942
ebi-a-GCST90001942	finn-b-H7_AMD	Age-related macular degeneration (whether dry or wet) || id:finn-b-H7_AMD	Weighted median	3	-0.0822432	0.0949687	0.386488	MFI	Treg	Blue.780.60.CD25.trait8	CD25 on CD39+ secreting Treg	GCST90001942
ebi-a-GCST90001942	finn-b-H7_AMD	Age-related macular degeneration (whether dry or wet) || id:finn-b-H7_AMD	Inverse variance weighted (fixed effects)	3	-0.0752388	0.0759516	0.321874	MFI	Treg	Blue.780.60.CD25.trait8	CD25 on CD39+ secreting Treg	GCST90001942
ebi-a-GCST90001946	finn-b-H7_AMD	Age-related macular degeneration (whether dry or wet) || id:finn-b-H7_AMD	MR Egger	6	0.0240982	0.041926	0.596222	MFI	Myeloid cell	Blue.780.60.MDSC.trait1	CD33 on CD14+ monocyte	GCST90001946
ebi-a-GCST90001946	finn-b-H7_AMD	Age-related macular degeneration (whether dry or wet) || id:finn-b-H7_AMD	Weighted median	6	0.0233911	0.0223257	0.294768	MFI	Myeloid cell	Blue.780.60.MDSC.trait1	CD33 on CD14+ monocyte	GCST90001946
ebi-a-GCST90001946	finn-b-H7_AMD	Age-related macular degeneration (whether dry or wet) || id:finn-b-H7_AMD	Inverse variance weighted (fixed effects)	6	0.0189975	0.0207568	0.360065	MFI	Myeloid cell	Blue.780.60.MDSC.trait1	CD33 on CD14+ monocyte	GCST90001946
ebi-a-GCST90001947	finn-b-H7_AMD	Age-related macular degeneration (whether dry or wet) || id:finn-b-H7_AMD	MR Egger	6	0.0242266	0.0458565	0.625236	MFI	Myeloid cell	Blue.780.60.MDSC.trait10	CD33 on CD33br HLA DR+ CD14dim	GCST90001947
ebi-a-GCST90001947	finn-b-H7_AMD	Age-related macular degeneration (whether dry or wet) || id:finn-b-H7_AMD	Weighted median	6	0.0244243	0.0203388	0.2298	MFI	Myeloid cell	Blue.780.60.MDSC.trait10	CD33 on CD33br HLA DR+ CD14dim	GCST90001947
ebi-a-GCST90001947	finn-b-H7_AMD	Age-related macular degeneration (whether dry or wet) || id:finn-b-H7_AMD	Inverse variance weighted (fixed effects)	6	0.0204759	0.019611	0.296439	MFI	Myeloid cell	Blue.780.60.MDSC.trait10	CD33 on CD33br HLA DR+ CD14dim	GCST90001947
ebi-a-GCST90001948	finn-b-H7_AMD	Age-related macular degeneration (whether dry or wet) || id:finn-b-H7_AMD	MR Egger	7	0.0235726	0.0359302	0.540767	MFI	Myeloid cell	Blue.780.60.MDSC.trait12	CD33 on CD33dim HLA DR+ CD11b+	GCST90001948
ebi-a-GCST90001948	finn-b-H7_AMD	Age-related macular degeneration (whether dry or wet) || id:finn-b-H7_AMD	Weighted median	7	0.0240489	0.0213712	0.260464	MFI	Myeloid cell	Blue.780.60.MDSC.trait12	CD33 on CD33dim HLA DR+ CD11b+	GCST90001948
ebi-a-GCST90001948	finn-b-H7_AMD	Age-related macular degeneration (whether dry or wet) || id:finn-b-H7_AMD	Inverse variance weighted (fixed effects)	7	0.0201012	0.020301	0.322098	MFI	Myeloid cell	Blue.780.60.MDSC.trait12	CD33 on CD33dim HLA DR+ CD11b+	GCST90001948
ebi-a-GCST90001949	finn-b-H7_AMD	Age-related macular degeneration (whether dry or wet) || id:finn-b-H7_AMD	MR Egger	8	0.0231397	0.0361724	0.545998	MFI	Myeloid cell	Blue.780.60.MDSC.trait13	CD33 on CD33dim HLA DR+ CD11b-	GCST90001949
ebi-a-GCST90001949	finn-b-H7_AMD	Age-related macular degeneration (whether dry or wet) || id:finn-b-H7_AMD	Weighted median	8	0.0248356	0.0219092	0.256975	MFI	Myeloid cell	Blue.780.60.MDSC.trait13	CD33 on CD33dim HLA DR+ CD11b-	GCST90001949
ebi-a-GCST90001949	finn-b-H7_AMD	Age-related macular degeneration (whether dry or wet) || id:finn-b-H7_AMD	Inverse variance weighted (fixed effects)	8	0.0198118	0.0201294	0.325006	MFI	Myeloid cell	Blue.780.60.MDSC.trait13	CD33 on CD33dim HLA DR+ CD11b-	GCST90001949
ebi-a-GCST90001950	finn-b-H7_AMD	Age-related macular degeneration (whether dry or wet) || id:finn-b-H7_AMD	MR Egger	5	0.0333041	0.0697901	0.665826	MFI	Myeloid cell	Blue.780.60.MDSC.trait14	CD33 on Gr MDSC	GCST90001950
ebi-a-GCST90001950	finn-b-H7_AMD	Age-related macular degeneration (whether dry or wet) || id:finn-b-H7_AMD	Weighted median	5	0.0369572	0.0296423	0.21248	MFI	Myeloid cell	Blue.780.60.MDSC.trait14	CD33 on Gr MDSC	GCST90001950
ebi-a-GCST90001950	finn-b-H7_AMD	Age-related macular degeneration (whether dry or wet) || id:finn-b-H7_AMD	Inverse variance weighted (fixed effects)	5	0.0319583	0.0278274	0.250785	MFI	Myeloid cell	Blue.780.60.MDSC.trait14	CD33 on Gr MDSC	GCST90001950
ebi-a-GCST90001951	finn-b-H7_AMD	Age-related macular degeneration (whether dry or wet) || id:finn-b-H7_AMD	MR Egger	6	0.0325251	0.049196	0.544665	MFI	Myeloid cell	Blue.780.60.MDSC.trait2	CD33 on CD66b++ myeloid cell	GCST90001951
ebi-a-GCST90001951	finn-b-H7_AMD	Age-related macular degeneration (whether dry or wet) || id:finn-b-H7_AMD	Weighted median	6	0.0294843	0.0257102	0.251468	MFI	Myeloid cell	Blue.780.60.MDSC.trait2	CD33 on CD66b++ myeloid cell	GCST90001951
ebi-a-GCST90001951	finn-b-H7_AMD	Age-related macular degeneration (whether dry or wet) || id:finn-b-H7_AMD	Inverse variance weighted (fixed effects)	6	0.0250429	0.0238623	0.29396	MFI	Myeloid cell	Blue.780.60.MDSC.trait2	CD33 on CD66b++ myeloid cell	GCST90001951
ebi-a-GCST90001952	finn-b-H7_AMD	Age-related macular degeneration (whether dry or wet) || id:finn-b-H7_AMD	MR Egger	5	0.0194132	0.0562699	0.752864	MFI	Myeloid cell	Blue.780.60.MDSC.trait3	CD33 on Mo MDSC	GCST90001952
ebi-a-GCST90001952	finn-b-H7_AMD	Age-related macular degeneration (whether dry or wet) || id:finn-b-H7_AMD	Weighted median	5	0.0243521	0.0220579	0.269591	MFI	Myeloid cell	Blue.780.60.MDSC.trait3	CD33 on Mo MDSC	GCST90001952
ebi-a-GCST90001952	finn-b-H7_AMD	Age-related macular degeneration (whether dry or wet) || id:finn-b-H7_AMD	Inverse variance weighted (fixed effects)	5	0.0185509	0.0209444	0.375768	MFI	Myeloid cell	Blue.780.60.MDSC.trait3	CD33 on Mo MDSC	GCST90001952
ebi-a-GCST90001953	finn-b-H7_AMD	Age-related macular degeneration (whether dry or wet) || id:finn-b-H7_AMD	MR Egger	6	0.0791716	0.0414722	0.12889	MFI	Myeloid cell	Blue.780.60.MDSC.trait4	CD33 on CD33dim HLA DR-	GCST90001953
ebi-a-GCST90001953	finn-b-H7_AMD	Age-related macular degeneration (whether dry or wet) || id:finn-b-H7_AMD	Weighted median	6	0.0211532	0.0214813	0.324759	MFI	Myeloid cell	Blue.780.60.MDSC.trait4	CD33 on CD33dim HLA DR-	GCST90001953
ebi-a-GCST90001953	finn-b-H7_AMD	Age-related macular degeneration (whether dry or wet) || id:finn-b-H7_AMD	Inverse variance weighted (fixed effects)	6	0.00462128	0.0209442	0.825367	MFI	Myeloid cell	Blue.780.60.MDSC.trait4	CD33 on CD33dim HLA DR-	GCST90001953
ebi-a-GCST90001954	finn-b-H7_AMD	Age-related macular degeneration (whether dry or wet) || id:finn-b-H7_AMD	MR Egger	7	0.0962811	0.0483571	0.103112	MFI	Myeloid cell	Blue.780.60.MDSC.trait6	CD33 on basophil	GCST90001954
ebi-a-GCST90001954	finn-b-H7_AMD	Age-related macular degeneration (whether dry or wet) || id:finn-b-H7_AMD	Weighted median	7	0.0249933	0.0227003	0.270891	MFI	Myeloid cell	Blue.780.60.MDSC.trait6	CD33 on basophil	GCST90001954
ebi-a-GCST90001954	finn-b-H7_AMD	Age-related macular degeneration (whether dry or wet) || id:finn-b-H7_AMD	Inverse variance weighted (fixed effects)	7	0.0158761	0.0211907	0.453734	MFI	Myeloid cell	Blue.780.60.MDSC.trait6	CD33 on basophil	GCST90001954
ebi-a-GCST90001955	finn-b-H7_AMD	Age-related macular degeneration (whether dry or wet) || id:finn-b-H7_AMD	MR Egger	7	0.094356	0.0479994	0.106498	MFI	Myeloid cell	Blue.780.60.MDSC.trait7	CD33 on Im MDSC	GCST90001955
ebi-a-GCST90001955	finn-b-H7_AMD	Age-related macular degeneration (whether dry or wet) || id:finn-b-H7_AMD	Weighted median	7	0.0258022	0.0228471	0.258755	MFI	Myeloid cell	Blue.780.60.MDSC.trait7	CD33 on Im MDSC	GCST90001955
ebi-a-GCST90001955	finn-b-H7_AMD	Age-related macular degeneration (whether dry or wet) || id:finn-b-H7_AMD	Inverse variance weighted (fixed effects)	7	0.0167504	0.0216355	0.438808	MFI	Myeloid cell	Blue.780.60.MDSC.trait7	CD33 on Im MDSC	GCST90001955
ebi-a-GCST90001956	finn-b-H7_AMD	Age-related macular degeneration (whether dry or wet) || id:finn-b-H7_AMD	MR Egger	6	0.0240569	0.046003	0.628645	MFI	Myeloid cell	Blue.780.60.MDSC.trait8	CD33 on CD33br HLA DR+	GCST90001956
ebi-a-GCST90001956	finn-b-H7_AMD	Age-related macular degeneration (whether dry or wet) || id:finn-b-H7_AMD	Weighted median	6	0.0242947	0.0202035	0.22917	MFI	Myeloid cell	Blue.780.60.MDSC.trait8	CD33 on CD33br HLA DR+	GCST90001956
ebi-a-GCST90001956	finn-b-H7_AMD	Age-related macular degeneration (whether dry or wet) || id:finn-b-H7_AMD	Inverse variance weighted (fixed effects)	6	0.0202744	0.0194974	0.298408	MFI	Myeloid cell	Blue.780.60.MDSC.trait8	CD33 on CD33br HLA DR+	GCST90001956
ebi-a-GCST90001957	finn-b-H7_AMD	Age-related macular degeneration (whether dry or wet) || id:finn-b-H7_AMD	MR Egger	6	0.0239482	0.0459312	0.629629	MFI	Myeloid cell	Blue.780.60.MDSC.trait9	CD33 on CD33br HLA DR+ CD14-	GCST90001957
ebi-a-GCST90001957	finn-b-H7_AMD	Age-related macular degeneration (whether dry or wet) || id:finn-b-H7_AMD	Weighted median	6	0.024158	0.021289	0.256474	MFI	Myeloid cell	Blue.780.60.MDSC.trait9	CD33 on CD33br HLA DR+ CD14-	GCST90001957
ebi-a-GCST90001957	finn-b-H7_AMD	Age-related macular degeneration (whether dry or wet) || id:finn-b-H7_AMD	Inverse variance weighted (fixed effects)	6	0.0201545	0.0194057	0.298996	MFI	Myeloid cell	Blue.780.60.MDSC.trait9	CD33 on CD33br HLA DR+ CD14-	GCST90001957
ebi-a-GCST90001961	finn-b-H7_AMD	Age-related macular degeneration (whether dry or wet) || id:finn-b-H7_AMD	MR Egger	6	0.0999371	0.105898	0.398754	MFI	Treg	Blue.780.60.Treg.trait5	CD25 on CD39+ CD4+	GCST90001961
ebi-a-GCST90001961	finn-b-H7_AMD	Age-related macular degeneration (whether dry or wet) || id:finn-b-H7_AMD	Weighted median	6	0.0458589	0.0343865	0.182325	MFI	Treg	Blue.780.60.Treg.trait5	CD25 on CD39+ CD4+	GCST90001961
ebi-a-GCST90001961	finn-b-H7_AMD	Age-related macular degeneration (whether dry or wet) || id:finn-b-H7_AMD	Inverse variance weighted (fixed effects)	6	0.0288565	0.0327031	0.377573	MFI	Treg	Blue.780.60.Treg.trait5	CD25 on CD39+ CD4+	GCST90001961
ebi-a-GCST90001963	finn-b-H7_AMD	Age-related macular degeneration (whether dry or wet) || id:finn-b-H7_AMD	MR Egger	3	0.792456	0.746337	0.480926	Morphological parameter	cDC	FSC.cDC.trait2	FSC-A on myeloid DC	GCST90001963
ebi-a-GCST90001963	finn-b-H7_AMD	Age-related macular degeneration (whether dry or wet) || id:finn-b-H7_AMD	Weighted median	3	0.048361	0.0722739	0.50341	Morphological parameter	cDC	FSC.cDC.trait2	FSC-A on myeloid DC	GCST90001963
ebi-a-GCST90001963	finn-b-H7_AMD	Age-related macular degeneration (whether dry or wet) || id:finn-b-H7_AMD	Inverse variance weighted (fixed effects)	3	0.0575038	0.0663058	0.385804	Morphological parameter	cDC	FSC.cDC.trait2	FSC-A on myeloid DC	GCST90001963
ebi-a-GCST90001964	finn-b-H7_AMD	Age-related macular degeneration (whether dry or wet) || id:finn-b-H7_AMD	MR Egger	4	0.306319	0.252807	0.349367	Morphological parameter	cDC	FSC.cDC.trait3	FSC-A on plasmacytoid DC	GCST90001964
ebi-a-GCST90001964	finn-b-H7_AMD	Age-related macular degeneration (whether dry or wet) || id:finn-b-H7_AMD	Weighted median	4	0.138111	0.134031	0.302802	Morphological parameter	cDC	FSC.cDC.trait3	FSC-A on plasmacytoid DC	GCST90001964
ebi-a-GCST90001964	finn-b-H7_AMD	Age-related macular degeneration (whether dry or wet) || id:finn-b-H7_AMD	Inverse variance weighted (fixed effects)	4	0.0450443	0.0983194	0.64685	Morphological parameter	cDC	FSC.cDC.trait3	FSC-A on plasmacytoid DC	GCST90001964
ebi-a-GCST90001965	finn-b-H7_AMD	Age-related macular degeneration (whether dry or wet) || id:finn-b-H7_AMD	MR Egger	4	-0.397687	0.328097	0.349234	Morphological parameter	cDC	FSC.cDC.trait4	FSC-A on monocyte	GCST90001965
ebi-a-GCST90001965	finn-b-H7_AMD	Age-related macular degeneration (whether dry or wet) || id:finn-b-H7_AMD	Weighted median	4	-0.0455005	0.11524	0.692968	Morphological parameter	cDC	FSC.cDC.trait4	FSC-A on monocyte	GCST90001965
ebi-a-GCST90001965	finn-b-H7_AMD	Age-related macular degeneration (whether dry or wet) || id:finn-b-H7_AMD	Inverse variance weighted (fixed effects)	4	-0.00480963	0.0955841	0.959869	Morphological parameter	cDC	FSC.cDC.trait4	FSC-A on monocyte	GCST90001965
ebi-a-GCST90001966	finn-b-H7_AMD	Age-related macular degeneration (whether dry or wet) || id:finn-b-H7_AMD	MR Egger	3	0.0448993	0.234673	0.879652	Morphological parameter	cDC	FSC.cDC.trait5	FSC-A on granulocyte	GCST90001966
ebi-a-GCST90001966	finn-b-H7_AMD	Age-related macular degeneration (whether dry or wet) || id:finn-b-H7_AMD	Weighted median	3	-0.137114	0.0980838	0.162134	Morphological parameter	cDC	FSC.cDC.trait5	FSC-A on granulocyte	GCST90001966
ebi-a-GCST90001966	finn-b-H7_AMD	Age-related macular degeneration (whether dry or wet) || id:finn-b-H7_AMD	Inverse variance weighted (fixed effects)	3	-0.132981	0.0918395	0.147624	Morphological parameter	cDC	FSC.cDC.trait5	FSC-A on granulocyte	GCST90001966
ebi-a-GCST90001967	finn-b-H7_AMD	Age-related macular degeneration (whether dry or wet) || id:finn-b-H7_AMD	MR Egger	3	-1.77585	1.61054	0.468947	Morphological parameter	TBNK	FSC.TBNK.trait1	FSC-A on CD14+ monocyte	GCST90001967
ebi-a-GCST90001967	finn-b-H7_AMD	Age-related macular degeneration (whether dry or wet) || id:finn-b-H7_AMD	Weighted median	3	-0.0996354	0.240828	0.679079	Morphological parameter	TBNK	FSC.TBNK.trait1	FSC-A on CD14+ monocyte	GCST90001967
ebi-a-GCST90001967	finn-b-H7_AMD	Age-related macular degeneration (whether dry or wet) || id:finn-b-H7_AMD	Inverse variance weighted (fixed effects)	3	-0.0270749	0.201025	0.892861	Morphological parameter	TBNK	FSC.TBNK.trait1	FSC-A on CD14+ monocyte	GCST90001967
ebi-a-GCST90001969	finn-b-H7_AMD	Age-related macular degeneration (whether dry or wet) || id:finn-b-H7_AMD	MR Egger	4	0.015422	0.206231	0.947196	Morphological parameter	TBNK	FSC.TBNK.trait11	FSC-A on NK	GCST90001969
ebi-a-GCST90001969	finn-b-H7_AMD	Age-related macular degeneration (whether dry or wet) || id:finn-b-H7_AMD	Weighted median	4	-0.0759245	0.0944815	0.421633	Morphological parameter	TBNK	FSC.TBNK.trait11	FSC-A on NK	GCST90001969
ebi-a-GCST90001969	finn-b-H7_AMD	Age-related macular degeneration (whether dry or wet) || id:finn-b-H7_AMD	Inverse variance weighted (fixed effects)	4	-0.11568	0.0812806	0.154675	Morphological parameter	TBNK	FSC.TBNK.trait11	FSC-A on NK	GCST90001969
ebi-a-GCST90001970	finn-b-H7_AMD	Age-related macular degeneration (whether dry or wet) || id:finn-b-H7_AMD	MR Egger	4	-0.105706	0.120977	0.474381	Morphological parameter	TBNK	FSC.TBNK.trait12	FSC-A on HLA DR+ NK	GCST90001970
ebi-a-GCST90001970	finn-b-H7_AMD	Age-related macular degeneration (whether dry or wet) || id:finn-b-H7_AMD	Weighted median	4	-0.017468	0.065767	0.790544	Morphological parameter	TBNK	FSC.TBNK.trait12	FSC-A on HLA DR+ NK	GCST90001970
ebi-a-GCST90001970	finn-b-H7_AMD	Age-related macular degeneration (whether dry or wet) || id:finn-b-H7_AMD	Inverse variance weighted (fixed effects)	4	-0.00699507	0.0592765	0.906062	Morphological parameter	TBNK	FSC.TBNK.trait12	FSC-A on HLA DR+ NK	GCST90001970
ebi-a-GCST90001973	finn-b-H7_AMD	Age-related macular degeneration (whether dry or wet) || id:finn-b-H7_AMD	MR Egger	3	1.01907	1.05307	0.510445	Morphological parameter	TBNK	FSC.TBNK.trait4	FSC-A on CD4+	GCST90001973
ebi-a-GCST90001973	finn-b-H7_AMD	Age-related macular degeneration (whether dry or wet) || id:finn-b-H7_AMD	Weighted median	3	-0.122852	0.126996	0.333358	Morphological parameter	TBNK	FSC.TBNK.trait4	FSC-A on CD4+	GCST90001973
ebi-a-GCST90001973	finn-b-H7_AMD	Age-related macular degeneration (whether dry or wet) || id:finn-b-H7_AMD	Inverse variance weighted (fixed effects)	3	-0.117331	0.111294	0.291771	Morphological parameter	TBNK	FSC.TBNK.trait4	FSC-A on CD4+	GCST90001973
ebi-a-GCST90001979	finn-b-H7_AMD	Age-related macular degeneration (whether dry or wet) || id:finn-b-H7_AMD	MR Egger	6	-0.0312213	0.0463794	0.53773	MFI	Monocyte	mono.trait1	CD16 on CD14- CD16+ monocyte	GCST90001979
ebi-a-GCST90001979	finn-b-H7_AMD	Age-related macular degeneration (whether dry or wet) || id:finn-b-H7_AMD	Weighted median	6	-0.0119051	0.0302509	0.693917	MFI	Monocyte	mono.trait1	CD16 on CD14- CD16+ monocyte	GCST90001979
ebi-a-GCST90001979	finn-b-H7_AMD	Age-related macular degeneration (whether dry or wet) || id:finn-b-H7_AMD	Inverse variance weighted (fixed effects)	6	-0.00938916	0.0279279	0.736726	MFI	Monocyte	mono.trait1	CD16 on CD14- CD16+ monocyte	GCST90001979
ebi-a-GCST90001980	finn-b-H7_AMD	Age-related macular degeneration (whether dry or wet) || id:finn-b-H7_AMD	MR Egger	6	0.0734749	0.0660745	0.328464	MFI	Monocyte	mono.trait10	CD40 on CD14+ CD16- monocyte	GCST90001980
ebi-a-GCST90001980	finn-b-H7_AMD	Age-related macular degeneration (whether dry or wet) || id:finn-b-H7_AMD	Weighted median	6	-0.0226417	0.0357899	0.526977	MFI	Monocyte	mono.trait10	CD40 on CD14+ CD16- monocyte	GCST90001980
ebi-a-GCST90001980	finn-b-H7_AMD	Age-related macular degeneration (whether dry or wet) || id:finn-b-H7_AMD	Inverse variance weighted (fixed effects)	6	-0.0426148	0.0326282	0.191528	MFI	Monocyte	mono.trait10	CD40 on CD14+ CD16- monocyte	GCST90001980
ebi-a-GCST90001981	finn-b-H7_AMD	Age-related macular degeneration (whether dry or wet) || id:finn-b-H7_AMD	MR Egger	5	-0.00516493	0.0745793	0.949145	MFI	Monocyte	mono.trait11	CD40 on CD14+ CD16+ monocyte	GCST90001981
ebi-a-GCST90001981	finn-b-H7_AMD	Age-related macular degeneration (whether dry or wet) || id:finn-b-H7_AMD	Weighted median	5	-0.0216572	0.033593	0.519126	MFI	Monocyte	mono.trait11	CD40 on CD14+ CD16+ monocyte	GCST90001981
ebi-a-GCST90001981	finn-b-H7_AMD	Age-related macular degeneration (whether dry or wet) || id:finn-b-H7_AMD	Inverse variance weighted (fixed effects)	5	-0.0259804	0.0304703	0.393855	MFI	Monocyte	mono.trait11	CD40 on CD14+ CD16+ monocyte	GCST90001981
ebi-a-GCST90001984	finn-b-H7_AMD	Age-related macular degeneration (whether dry or wet) || id:finn-b-H7_AMD	MR Egger	9	0.17869	0.0977356	0.11022	MFI	Monocyte	mono.trait16	HLA DR on CD14- CD16+ monocyte	GCST90001984
ebi-a-GCST90001984	finn-b-H7_AMD	Age-related macular degeneration (whether dry or wet) || id:finn-b-H7_AMD	Weighted median	9	0.169371	0.0457772	0.000215693	MFI	Monocyte	mono.trait16	HLA DR on CD14- CD16+ monocyte	GCST90001984
ebi-a-GCST90001984	finn-b-H7_AMD	Age-related macular degeneration (whether dry or wet) || id:finn-b-H7_AMD	Inverse variance weighted (fixed effects)	9	0.128476	0.0336628	0.00013532	MFI	Monocyte	mono.trait16	HLA DR on CD14- CD16+ monocyte	GCST90001984
ebi-a-GCST90001985	finn-b-H7_AMD	Age-related macular degeneration (whether dry or wet) || id:finn-b-H7_AMD	MR Egger	8	0.015998	0.0535387	0.775163	MFI	Monocyte	mono.trait17	CD40 on monocytes	GCST90001985
ebi-a-GCST90001985	finn-b-H7_AMD	Age-related macular degeneration (whether dry or wet) || id:finn-b-H7_AMD	Weighted median	8	-0.0203857	0.0323738	0.528893	MFI	Monocyte	mono.trait17	CD40 on monocytes	GCST90001985
ebi-a-GCST90001985	finn-b-H7_AMD	Age-related macular degeneration (whether dry or wet) || id:finn-b-H7_AMD	Inverse variance weighted (fixed effects)	8	-0.0360132	0.0289739	0.213885	MFI	Monocyte	mono.trait17	CD40 on monocytes	GCST90001985
ebi-a-GCST90001987	finn-b-H7_AMD	Age-related macular degeneration (whether dry or wet) || id:finn-b-H7_AMD	MR Egger	9	-0.00818286	0.102442	0.93857	MFI	Monocyte	mono.trait2	CD64 on CD14+ CD16- monocyte	GCST90001987
ebi-a-GCST90001987	finn-b-H7_AMD	Age-related macular degeneration (whether dry or wet) || id:finn-b-H7_AMD	Weighted median	9	-0.0227009	0.0379018	0.549212	MFI	Monocyte	mono.trait2	CD64 on CD14+ CD16- monocyte	GCST90001987
ebi-a-GCST90001987	finn-b-H7_AMD	Age-related macular degeneration (whether dry or wet) || id:finn-b-H7_AMD	Inverse variance weighted (fixed effects)	9	-0.0434457	0.0277828	0.117874	MFI	Monocyte	mono.trait2	CD64 on CD14+ CD16- monocyte	GCST90001987
ebi-a-GCST90001988	finn-b-H7_AMD	Age-related macular degeneration (whether dry or wet) || id:finn-b-H7_AMD	MR Egger	6	0.137689	0.170091	0.463628	MFI	Monocyte	mono.trait21	HLA DR on CD14+ CD16- monocyte	GCST90001988
ebi-a-GCST90001988	finn-b-H7_AMD	Age-related macular degeneration (whether dry or wet) || id:finn-b-H7_AMD	Weighted median	6	-0.00911478	0.0442878	0.836941	MFI	Monocyte	mono.trait21	HLA DR on CD14+ CD16- monocyte	GCST90001988
ebi-a-GCST90001988	finn-b-H7_AMD	Age-related macular degeneration (whether dry or wet) || id:finn-b-H7_AMD	Inverse variance weighted (multiplicative random effects)	6	0.0116933	0.0533636	0.826553	MFI	Monocyte	mono.trait21	HLA DR on CD14+ CD16- monocyte	GCST90001988
ebi-a-GCST90001989	finn-b-H7_AMD	Age-related macular degeneration (whether dry or wet) || id:finn-b-H7_AMD	MR Egger	11	-0.112035	0.0741298	0.164989	MFI	Monocyte	mono.trait22	CD40 on CD14- CD16+ monocyte	GCST90001989
ebi-a-GCST90001989	finn-b-H7_AMD	Age-related macular degeneration (whether dry or wet) || id:finn-b-H7_AMD	Weighted median	11	-0.0208211	0.0316265	0.510317	MFI	Monocyte	mono.trait22	CD40 on CD14- CD16+ monocyte	GCST90001989
ebi-a-GCST90001989	finn-b-H7_AMD	Age-related macular degeneration (whether dry or wet) || id:finn-b-H7_AMD	Inverse variance weighted (fixed effects)	11	-0.0104152	0.0272708	0.702523	MFI	Monocyte	mono.trait22	CD40 on CD14- CD16+ monocyte	GCST90001989
ebi-a-GCST90001990	finn-b-H7_AMD	Age-related macular degeneration (whether dry or wet) || id:finn-b-H7_AMD	MR Egger	4	-0.0690761	0.303706	0.841214	MFI	Monocyte	mono.trait24	CD64 on CD14- CD16+ monocyte	GCST90001990
ebi-a-GCST90001990	finn-b-H7_AMD	Age-related macular degeneration (whether dry or wet) || id:finn-b-H7_AMD	Weighted median	4	0.087701	0.134239	0.513551	MFI	Monocyte	mono.trait24	CD64 on CD14- CD16+ monocyte	GCST90001990
ebi-a-GCST90001990	finn-b-H7_AMD	Age-related macular degeneration (whether dry or wet) || id:finn-b-H7_AMD	Inverse variance weighted (fixed effects)	4	0.0493872	0.110663	0.655391	MFI	Monocyte	mono.trait24	CD64 on CD14- CD16+ monocyte	GCST90001990
ebi-a-GCST90001991	finn-b-H7_AMD	Age-related macular degeneration (whether dry or wet) || id:finn-b-H7_AMD	MR Egger	5	0.142951	0.21004	0.544952	MFI	Monocyte	mono.trait25	HLA DR on CD14+ monocyte	GCST90001991
ebi-a-GCST90001991	finn-b-H7_AMD	Age-related macular degeneration (whether dry or wet) || id:finn-b-H7_AMD	Weighted median	5	-0.00538467	0.0455842	0.905968	MFI	Monocyte	mono.trait25	HLA DR on CD14+ monocyte	GCST90001991
ebi-a-GCST90001991	finn-b-H7_AMD	Age-related macular degeneration (whether dry or wet) || id:finn-b-H7_AMD	Inverse variance weighted (multiplicative random effects)	5	0.0128136	0.0618636	0.835911	MFI	Monocyte	mono.trait25	HLA DR on CD14+ monocyte	GCST90001991
ebi-a-GCST90001994	finn-b-H7_AMD	Age-related macular degeneration (whether dry or wet) || id:finn-b-H7_AMD	MR Egger	3	-0.10256	0.175795	0.663781	MFI	Monocyte	mono.trait3	CX3CR1 on CD14- CD16-	GCST90001994
ebi-a-GCST90001994	finn-b-H7_AMD	Age-related macular degeneration (whether dry or wet) || id:finn-b-H7_AMD	Weighted median	3	-0.0780245	0.0864418	0.366725	MFI	Monocyte	mono.trait3	CX3CR1 on CD14- CD16-	GCST90001994
ebi-a-GCST90001994	finn-b-H7_AMD	Age-related macular degeneration (whether dry or wet) || id:finn-b-H7_AMD	Inverse variance weighted (fixed effects)	3	-0.0705523	0.0833448	0.397268	MFI	Monocyte	mono.trait3	CX3CR1 on CD14- CD16-	GCST90001994
ebi-a-GCST90001995	finn-b-H7_AMD	Age-related macular degeneration (whether dry or wet) || id:finn-b-H7_AMD	MR Egger	3	-0.155538	0.206766	0.589422	MFI	Monocyte	mono.trait33	CX3CR1 on monocyte	GCST90001995
ebi-a-GCST90001995	finn-b-H7_AMD	Age-related macular degeneration (whether dry or wet) || id:finn-b-H7_AMD	Weighted median	3	0.0225463	0.051752	0.663084	MFI	Monocyte	mono.trait33	CX3CR1 on monocyte	GCST90001995
ebi-a-GCST90001995	finn-b-H7_AMD	Age-related macular degeneration (whether dry or wet) || id:finn-b-H7_AMD	Inverse variance weighted (fixed effects)	3	0.0389745	0.0491812	0.428088	MFI	Monocyte	mono.trait33	CX3CR1 on monocyte	GCST90001995
ebi-a-GCST90001996	finn-b-H7_AMD	Age-related macular degeneration (whether dry or wet) || id:finn-b-H7_AMD	MR Egger	3	-0.083031	0.121485	0.618318	MFI	Monocyte	mono.trait35	CX3CR1 on CD14+ CD16+ monocyte	GCST90001996
ebi-a-GCST90001996	finn-b-H7_AMD	Age-related macular degeneration (whether dry or wet) || id:finn-b-H7_AMD	Weighted median	3	0.0172351	0.0522603	0.741556	MFI	Monocyte	mono.trait35	CX3CR1 on CD14+ CD16+ monocyte	GCST90001996
ebi-a-GCST90001996	finn-b-H7_AMD	Age-related macular degeneration (whether dry or wet) || id:finn-b-H7_AMD	Inverse variance weighted (fixed effects)	3	0.0315056	0.0488111	0.518629	MFI	Monocyte	mono.trait35	CX3CR1 on CD14+ CD16+ monocyte	GCST90001996
ebi-a-GCST90001997	finn-b-H7_AMD	Age-related macular degeneration (whether dry or wet) || id:finn-b-H7_AMD	MR Egger	3	-0.15842	0.21891	0.601195	MFI	Monocyte	mono.trait36	CX3CR1 on CD14+ CD16- monocyte	GCST90001997
ebi-a-GCST90001997	finn-b-H7_AMD	Age-related macular degeneration (whether dry or wet) || id:finn-b-H7_AMD	Weighted median	3	0.0267322	0.0488366	0.584118	MFI	Monocyte	mono.trait36	CX3CR1 on CD14+ CD16- monocyte	GCST90001997
ebi-a-GCST90001997	finn-b-H7_AMD	Age-related macular degeneration (whether dry or wet) || id:finn-b-H7_AMD	Inverse variance weighted (fixed effects)	3	0.0371307	0.0446587	0.40573	MFI	Monocyte	mono.trait36	CX3CR1 on CD14+ CD16- monocyte	GCST90001997
ebi-a-GCST90001999	finn-b-H7_AMD	Age-related macular degeneration (whether dry or wet) || id:finn-b-H7_AMD	MR Egger	3	-0.0802469	0.130774	0.649615	MFI	Monocyte	mono.trait4	PDL-1 on CD14- CD16+ monocyte	GCST90001999
ebi-a-GCST90001999	finn-b-H7_AMD	Age-related macular degeneration (whether dry or wet) || id:finn-b-H7_AMD	Weighted median	3	-0.00630197	0.0685294	0.92673	MFI	Monocyte	mono.trait4	PDL-1 on CD14- CD16+ monocyte	GCST90001999
ebi-a-GCST90001999	finn-b-H7_AMD	Age-related macular degeneration (whether dry or wet) || id:finn-b-H7_AMD	Inverse variance weighted (fixed effects)	3	0.0135324	0.0627321	0.829208	MFI	Monocyte	mono.trait4	PDL-1 on CD14- CD16+ monocyte	GCST90001999
ebi-a-GCST90002001	finn-b-H7_AMD	Age-related macular degeneration (whether dry or wet) || id:finn-b-H7_AMD	MR Egger	4	0.480206	0.230356	0.172458	MFI	Monocyte	mono.trait42	CD64 on CD14- CD16-	GCST90002001
ebi-a-GCST90002001	finn-b-H7_AMD	Age-related macular degeneration (whether dry or wet) || id:finn-b-H7_AMD	Weighted median	4	0.167435	0.100037	0.0941838	MFI	Monocyte	mono.trait42	CD64 on CD14- CD16-	GCST90002001
ebi-a-GCST90002001	finn-b-H7_AMD	Age-related macular degeneration (whether dry or wet) || id:finn-b-H7_AMD	Inverse variance weighted (fixed effects)	4	0.137207	0.0784041	0.080118	MFI	Monocyte	mono.trait42	CD64 on CD14- CD16-	GCST90002001
ebi-a-GCST90002002	finn-b-H7_AMD	Age-related macular degeneration (whether dry or wet) || id:finn-b-H7_AMD	MR Egger	3	-0.0510637	0.127394	0.757305	MFI	Monocyte	mono.trait43	PDL-1 on monocyte	GCST90002002
ebi-a-GCST90002002	finn-b-H7_AMD	Age-related macular degeneration (whether dry or wet) || id:finn-b-H7_AMD	Weighted median	3	-0.0116159	0.0790219	0.883136	MFI	Monocyte	mono.trait43	PDL-1 on monocyte	GCST90002002
ebi-a-GCST90002002	finn-b-H7_AMD	Age-related macular degeneration (whether dry or wet) || id:finn-b-H7_AMD	Inverse variance weighted (fixed effects)	3	-0.000371101	0.0721155	0.995894	MFI	Monocyte	mono.trait43	PDL-1 on monocyte	GCST90002002
ebi-a-GCST90002003	finn-b-H7_AMD	Age-related macular degeneration (whether dry or wet) || id:finn-b-H7_AMD	MR Egger	3	-0.27046	0.367908	0.596437	MFI	Monocyte	mono.trait44	CCR2 on CD14- CD16-	GCST90002003
ebi-a-GCST90002003	finn-b-H7_AMD	Age-related macular degeneration (whether dry or wet) || id:finn-b-H7_AMD	Weighted median	3	0.0248444	0.123979	0.841174	MFI	Monocyte	mono.trait44	CCR2 on CD14- CD16-	GCST90002003
ebi-a-GCST90002003	finn-b-H7_AMD	Age-related macular degeneration (whether dry or wet) || id:finn-b-H7_AMD	Inverse variance weighted (fixed effects)	3	0.0113393	0.105087	0.914072	MFI	Monocyte	mono.trait44	CCR2 on CD14- CD16-	GCST90002003
ebi-a-GCST90002004	finn-b-H7_AMD	Age-related macular degeneration (whether dry or wet) || id:finn-b-H7_AMD	MR Egger	3	0.0884464	0.23139	0.767569	MFI	Monocyte	mono.trait46	CCR2 on CD14+ CD16- monocyte	GCST90002004
ebi-a-GCST90002004	finn-b-H7_AMD	Age-related macular degeneration (whether dry or wet) || id:finn-b-H7_AMD	Weighted median	3	0.027348	0.0853368	0.748611	MFI	Monocyte	mono.trait46	CCR2 on CD14+ CD16- monocyte	GCST90002004
ebi-a-GCST90002004	finn-b-H7_AMD	Age-related macular degeneration (whether dry or wet) || id:finn-b-H7_AMD	Inverse variance weighted (fixed effects)	3	0.0157133	0.0716961	0.826521	MFI	Monocyte	mono.trait46	CCR2 on CD14+ CD16- monocyte	GCST90002004
ebi-a-GCST90002005	finn-b-H7_AMD	Age-related macular degeneration (whether dry or wet) || id:finn-b-H7_AMD	MR Egger	6	-0.0742872	0.0998552	0.498234	MFI	Monocyte	mono.trait47	CD16 on CD14+ CD16+ monocyte	GCST90002005
ebi-a-GCST90002005	finn-b-H7_AMD	Age-related macular degeneration (whether dry or wet) || id:finn-b-H7_AMD	Weighted median	6	-0.00726131	0.0459046	0.874313	MFI	Monocyte	mono.trait47	CD16 on CD14+ CD16+ monocyte	GCST90002005
ebi-a-GCST90002005	finn-b-H7_AMD	Age-related macular degeneration (whether dry or wet) || id:finn-b-H7_AMD	Inverse variance weighted (fixed effects)	6	-0.000444375	0.0421885	0.991596	MFI	Monocyte	mono.trait47	CD16 on CD14+ CD16+ monocyte	GCST90002005
ebi-a-GCST90002006	finn-b-H7_AMD	Age-related macular degeneration (whether dry or wet) || id:finn-b-H7_AMD	MR Egger	10	-0.0758437	0.0656378	0.281233	MFI	Monocyte	mono.trait48	CD64 on monocyte	GCST90002006
ebi-a-GCST90002006	finn-b-H7_AMD	Age-related macular degeneration (whether dry or wet) || id:finn-b-H7_AMD	Weighted median	10	-0.0235469	0.0421548	0.576447	MFI	Monocyte	mono.trait48	CD64 on monocyte	GCST90002006
ebi-a-GCST90002006	finn-b-H7_AMD	Age-related macular degeneration (whether dry or wet) || id:finn-b-H7_AMD	Inverse variance weighted (fixed effects)	10	-0.042982	0.0295986	0.146456	MFI	Monocyte	mono.trait48	CD64 on monocyte	GCST90002006
ebi-a-GCST90002007	finn-b-H7_AMD	Age-related macular degeneration (whether dry or wet) || id:finn-b-H7_AMD	MR Egger	6	0.319526	0.336844	0.396545	MFI	Monocyte	mono.trait50	HLA DR on CD14+ CD16+ monocyte	GCST90002007
ebi-a-GCST90002007	finn-b-H7_AMD	Age-related macular degeneration (whether dry or wet) || id:finn-b-H7_AMD	Weighted median	6	0.202322	0.0487291	3.29633e-05	MFI	Monocyte	mono.trait50	HLA DR on CD14+ CD16+ monocyte	GCST90002007
ebi-a-GCST90002007	finn-b-H7_AMD	Age-related macular degeneration (whether dry or wet) || id:finn-b-H7_AMD	Inverse variance weighted (multiplicative random effects)	6	0.168048	0.0798431	0.0353149	MFI	Monocyte	mono.trait50	HLA DR on CD14+ CD16+ monocyte	GCST90002007
ebi-a-GCST90002008	finn-b-H7_AMD	Age-related macular degeneration (whether dry or wet) || id:finn-b-H7_AMD	MR Egger	3	0.075956	0.241686	0.806148	MFI	Monocyte	mono.trait52	CCR2 on monocyte	GCST90002008
ebi-a-GCST90002008	finn-b-H7_AMD	Age-related macular degeneration (whether dry or wet) || id:finn-b-H7_AMD	Weighted median	3	0.0275903	0.0898382	0.758759	MFI	Monocyte	mono.trait52	CCR2 on monocyte	GCST90002008
ebi-a-GCST90002008	finn-b-H7_AMD	Age-related macular degeneration (whether dry or wet) || id:finn-b-H7_AMD	Inverse variance weighted (fixed effects)	3	0.015465	0.0770677	0.840958	MFI	Monocyte	mono.trait52	CCR2 on monocyte	GCST90002008
ebi-a-GCST90002009	finn-b-H7_AMD	Age-related macular degeneration (whether dry or wet) || id:finn-b-H7_AMD	MR Egger	5	0.276538	0.179802	0.221654	MFI	Monocyte	mono.trait53	HLA DR on CD14- CD16-	GCST90002009
ebi-a-GCST90002009	finn-b-H7_AMD	Age-related macular degeneration (whether dry or wet) || id:finn-b-H7_AMD	Weighted median	5	0.0611178	0.0548976	0.265577	MFI	Monocyte	mono.trait53	HLA DR on CD14- CD16-	GCST90002009
ebi-a-GCST90002009	finn-b-H7_AMD	Age-related macular degeneration (whether dry or wet) || id:finn-b-H7_AMD	Inverse variance weighted (multiplicative random effects)	5	-0.0073908	0.102467	0.9425	MFI	Monocyte	mono.trait53	HLA DR on CD14- CD16-	GCST90002009
ebi-a-GCST90002010	finn-b-H7_AMD	Age-related macular degeneration (whether dry or wet) || id:finn-b-H7_AMD	MR Egger	5	0.263222	0.235888	0.345806	MFI	Monocyte	mono.trait54	HLA DR on monocyte	GCST90002010
ebi-a-GCST90002010	finn-b-H7_AMD	Age-related macular degeneration (whether dry or wet) || id:finn-b-H7_AMD	Weighted median	5	-0.0276262	0.0512005	0.589494	MFI	Monocyte	mono.trait54	HLA DR on monocyte	GCST90002010
ebi-a-GCST90002010	finn-b-H7_AMD	Age-related macular degeneration (whether dry or wet) || id:finn-b-H7_AMD	Inverse variance weighted (multiplicative random effects)	5	-0.0136987	0.0808661	0.865482	MFI	Monocyte	mono.trait54	HLA DR on monocyte	GCST90002010
ebi-a-GCST90002011	finn-b-H7_AMD	Age-related macular degeneration (whether dry or wet) || id:finn-b-H7_AMD	MR Egger	3	-0.249358	0.806679	0.809142	MFI	Monocyte	mono.trait6	CD64 on CD14+ CD16+ monocyte	GCST90002011
ebi-a-GCST90002011	finn-b-H7_AMD	Age-related macular degeneration (whether dry or wet) || id:finn-b-H7_AMD	Weighted median	3	0.0648513	0.168398	0.700158	MFI	Monocyte	mono.trait6	CD64 on CD14+ CD16+ monocyte	GCST90002011
ebi-a-GCST90002011	finn-b-H7_AMD	Age-related macular degeneration (whether dry or wet) || id:finn-b-H7_AMD	Inverse variance weighted (fixed effects)	3	0.0686159	0.152963	0.653736	MFI	Monocyte	mono.trait6	CD64 on CD14+ CD16+ monocyte	GCST90002011
ebi-a-GCST90002013	finn-b-H7_AMD	Age-related macular degeneration (whether dry or wet) || id:finn-b-H7_AMD	MR Egger	3	0.0373775	0.221151	0.89341	MFI	cDC	Red.660.20.cDC.trait1	CCR2 on myeloid DC	GCST90002013
ebi-a-GCST90002013	finn-b-H7_AMD	Age-related macular degeneration (whether dry or wet) || id:finn-b-H7_AMD	Weighted median	3	-0.0318952	0.0662591	0.630252	MFI	cDC	Red.660.20.cDC.trait1	CCR2 on myeloid DC	GCST90002013
ebi-a-GCST90002013	finn-b-H7_AMD	Age-related macular degeneration (whether dry or wet) || id:finn-b-H7_AMD	Inverse variance weighted (fixed effects)	3	-0.0438644	0.0585391	0.453665	MFI	cDC	Red.660.20.cDC.trait1	CCR2 on myeloid DC	GCST90002013
ebi-a-GCST90002014	finn-b-H7_AMD	Age-related macular degeneration (whether dry or wet) || id:finn-b-H7_AMD	MR Egger	3	-0.0164886	0.211006	0.950354	MFI	cDC	Red.660.20.cDC.trait2	CCR2 on CD62L+ myeloid DC	GCST90002014
ebi-a-GCST90002014	finn-b-H7_AMD	Age-related macular degeneration (whether dry or wet) || id:finn-b-H7_AMD	Weighted median	3	-0.0295666	0.0592831	0.617966	MFI	cDC	Red.660.20.cDC.trait2	CCR2 on CD62L+ myeloid DC	GCST90002014
ebi-a-GCST90002014	finn-b-H7_AMD	Age-related macular degeneration (whether dry or wet) || id:finn-b-H7_AMD	Inverse variance weighted (fixed effects)	3	-0.0408758	0.0537222	0.446732	MFI	cDC	Red.660.20.cDC.trait2	CCR2 on CD62L+ myeloid DC	GCST90002014
ebi-a-GCST90002022	finn-b-H7_AMD	Age-related macular degeneration (whether dry or wet) || id:finn-b-H7_AMD	MR Egger	3	-0.217515	0.750573	0.820427	MFI	Maturation stages of T cell	Red.660.20.MT.trait1	CD4 on CD4+	GCST90002022
ebi-a-GCST90002022	finn-b-H7_AMD	Age-related macular degeneration (whether dry or wet) || id:finn-b-H7_AMD	Weighted median	3	-0.0582048	0.0882308	0.509454	MFI	Maturation stages of T cell	Red.660.20.MT.trait1	CD4 on CD4+	GCST90002022
ebi-a-GCST90002022	finn-b-H7_AMD	Age-related macular degeneration (whether dry or wet) || id:finn-b-H7_AMD	Inverse variance weighted (fixed effects)	3	-0.064447	0.0779287	0.408237	MFI	Maturation stages of T cell	Red.660.20.MT.trait1	CD4 on CD4+	GCST90002022
ebi-a-GCST90002024	finn-b-H7_AMD	Age-related macular degeneration (whether dry or wet) || id:finn-b-H7_AMD	MR Egger	6	0.17922	0.280509	0.557633	MFI	Maturation stages of T cell	Red.660.20.MT.trait3	CD4 on naive CD4+	GCST90002024
ebi-a-GCST90002024	finn-b-H7_AMD	Age-related macular degeneration (whether dry or wet) || id:finn-b-H7_AMD	Weighted median	6	-0.0834615	0.0872931	0.339018	MFI	Maturation stages of T cell	Red.660.20.MT.trait3	CD4 on naive CD4+	GCST90002024
ebi-a-GCST90002024	finn-b-H7_AMD	Age-related macular degeneration (whether dry or wet) || id:finn-b-H7_AMD	Inverse variance weighted (fixed effects)	6	-0.0502178	0.0657739	0.44517	MFI	Maturation stages of T cell	Red.660.20.MT.trait3	CD4 on naive CD4+	GCST90002024
ebi-a-GCST90002025	finn-b-H7_AMD	Age-related macular degeneration (whether dry or wet) || id:finn-b-H7_AMD	MR Egger	3	-0.308159	0.517463	0.65806	MFI	Maturation stages of T cell	Red.660.20.MT.trait4	CD4 on EM CD4+	GCST90002025
ebi-a-GCST90002025	finn-b-H7_AMD	Age-related macular degeneration (whether dry or wet) || id:finn-b-H7_AMD	Weighted median	3	-0.101393	0.0732926	0.166544	MFI	Maturation stages of T cell	Red.660.20.MT.trait4	CD4 on EM CD4+	GCST90002025
ebi-a-GCST90002025	finn-b-H7_AMD	Age-related macular degeneration (whether dry or wet) || id:finn-b-H7_AMD	Inverse variance weighted (fixed effects)	3	-0.0534708	0.0602082	0.374488	MFI	Maturation stages of T cell	Red.660.20.MT.trait4	CD4 on EM CD4+	GCST90002025
ebi-a-GCST90002030	finn-b-H7_AMD	Age-related macular degeneration (whether dry or wet) || id:finn-b-H7_AMD	MR Egger	7	0.141696	0.141795	0.363525	MFI	Treg	Red.660.20.Treg.trait2	CD39 on CD39+ activated Treg	GCST90002030
ebi-a-GCST90002030	finn-b-H7_AMD	Age-related macular degeneration (whether dry or wet) || id:finn-b-H7_AMD	Weighted median	7	0.032129	0.0411505	0.434938	MFI	Treg	Red.660.20.Treg.trait2	CD39 on CD39+ activated Treg	GCST90002030
ebi-a-GCST90002030	finn-b-H7_AMD	Age-related macular degeneration (whether dry or wet) || id:finn-b-H7_AMD	Inverse variance weighted (fixed effects)	7	0.0255999	0.0368401	0.487123	MFI	Treg	Red.660.20.Treg.trait2	CD39 on CD39+ activated Treg	GCST90002030
ebi-a-GCST90002031	finn-b-H7_AMD	Age-related macular degeneration (whether dry or wet) || id:finn-b-H7_AMD	MR Egger	5	-0.0495874	0.0408362	0.3115	MFI	Treg	Red.660.20.Treg.trait3	CD39 on CD39+ secreting Treg	GCST90002031
ebi-a-GCST90002031	finn-b-H7_AMD	Age-related macular degeneration (whether dry or wet) || id:finn-b-H7_AMD	Weighted median	5	-0.026483	0.023076	0.251116	MFI	Treg	Red.660.20.Treg.trait3	CD39 on CD39+ secreting Treg	GCST90002031
ebi-a-GCST90002031	finn-b-H7_AMD	Age-related macular degeneration (whether dry or wet) || id:finn-b-H7_AMD	Inverse variance weighted (fixed effects)	5	-0.0253828	0.0219043	0.246537	MFI	Treg	Red.660.20.Treg.trait3	CD39 on CD39+ secreting Treg	GCST90002031
ebi-a-GCST90002032	finn-b-H7_AMD	Age-related macular degeneration (whether dry or wet) || id:finn-b-H7_AMD	MR Egger	5	-0.0393685	0.0389177	0.38624	MFI	Treg	Red.660.20.Treg.trait5	CD39 on CD39+ CD4+	GCST90002032
ebi-a-GCST90002032	finn-b-H7_AMD	Age-related macular degeneration (whether dry or wet) || id:finn-b-H7_AMD	Weighted median	5	-0.0300169	0.0241243	0.213403	MFI	Treg	Red.660.20.Treg.trait5	CD39 on CD39+ CD4+	GCST90002032
ebi-a-GCST90002032	finn-b-H7_AMD	Age-related macular degeneration (whether dry or wet) || id:finn-b-H7_AMD	Inverse variance weighted (fixed effects)	5	-0.0283655	0.0221728	0.200794	MFI	Treg	Red.660.20.Treg.trait5	CD39 on CD39+ CD4+	GCST90002032
ebi-a-GCST90002033	finn-b-H7_AMD	Age-related macular degeneration (whether dry or wet) || id:finn-b-H7_AMD	MR Egger	4	-0.252534	0.946367	0.814583	MFI	Treg	Red.660.20.Treg.trait6	CD39 on granulocyte	GCST90002033
ebi-a-GCST90002033	finn-b-H7_AMD	Age-related macular degeneration (whether dry or wet) || id:finn-b-H7_AMD	Weighted median	4	-0.113641	0.121182	0.348363	MFI	Treg	Red.660.20.Treg.trait6	CD39 on granulocyte	GCST90002033
ebi-a-GCST90002033	finn-b-H7_AMD	Age-related macular degeneration (whether dry or wet) || id:finn-b-H7_AMD	Inverse variance weighted (fixed effects)	4	-0.126693	0.0972394	0.192608	MFI	Treg	Red.660.20.Treg.trait6	CD39 on granulocyte	GCST90002033
ebi-a-GCST90002035	finn-b-H7_AMD	Age-related macular degeneration (whether dry or wet) || id:finn-b-H7_AMD	MR Egger	7	-0.0900089	0.152072	0.579676	MFI	cDC	Red.780.60.cDC.trait1	CD80 on myeloid DC	GCST90002035
ebi-a-GCST90002035	finn-b-H7_AMD	Age-related macular degeneration (whether dry or wet) || id:finn-b-H7_AMD	Weighted median	7	-0.00514754	0.0716042	0.94269	MFI	cDC	Red.780.60.cDC.trait1	CD80 on myeloid DC	GCST90002035
ebi-a-GCST90002035	finn-b-H7_AMD	Age-related macular degeneration (whether dry or wet) || id:finn-b-H7_AMD	Inverse variance weighted (fixed effects)	7	-0.0176541	0.0586291	0.763327	MFI	cDC	Red.780.60.cDC.trait1	CD80 on myeloid DC	GCST90002035
ebi-a-GCST90002036	finn-b-H7_AMD	Age-related macular degeneration (whether dry or wet) || id:finn-b-H7_AMD	MR Egger	3	-0.0723502	0.192135	0.77073	MFI	cDC	Red.780.60.cDC.trait2	CD80 on CD62L+ myeloid DC	GCST90002036
ebi-a-GCST90002036	finn-b-H7_AMD	Age-related macular degeneration (whether dry or wet) || id:finn-b-H7_AMD	Weighted median	3	-0.00954664	0.0890457	0.914622	MFI	cDC	Red.780.60.cDC.trait2	CD80 on CD62L+ myeloid DC	GCST90002036
ebi-a-GCST90002036	finn-b-H7_AMD	Age-related macular degeneration (whether dry or wet) || id:finn-b-H7_AMD	Inverse variance weighted (fixed effects)	3	0.0106205	0.0763949	0.889433	MFI	cDC	Red.780.60.cDC.trait2	CD80 on CD62L+ myeloid DC	GCST90002036
ebi-a-GCST90002039	finn-b-H7_AMD	Age-related macular degeneration (whether dry or wet) || id:finn-b-H7_AMD	MR Egger	6	-0.00134071	0.0657977	0.984719	MFI	cDC	Red.780.60.cDC.trait5	CD80 on monocyte	GCST90002039
ebi-a-GCST90002039	finn-b-H7_AMD	Age-related macular degeneration (whether dry or wet) || id:finn-b-H7_AMD	Weighted median	6	-0.0119577	0.0482909	0.80443	MFI	cDC	Red.780.60.cDC.trait5	CD80 on monocyte	GCST90002039
ebi-a-GCST90002039	finn-b-H7_AMD	Age-related macular degeneration (whether dry or wet) || id:finn-b-H7_AMD	Inverse variance weighted (fixed effects)	6	-0.0297775	0.0405315	0.462537	MFI	cDC	Red.780.60.cDC.trait5	CD80 on monocyte	GCST90002039
ebi-a-GCST90002040	finn-b-H7_AMD	Age-related macular degeneration (whether dry or wet) || id:finn-b-H7_AMD	MR Egger	4	0.131645	0.3274	0.726517	MFI	cDC	Red.780.60.cDC.trait6	CD80 on granulocyte	GCST90002040
ebi-a-GCST90002040	finn-b-H7_AMD	Age-related macular degeneration (whether dry or wet) || id:finn-b-H7_AMD	Weighted median	4	0.00853135	0.100347	0.932247	MFI	cDC	Red.780.60.cDC.trait6	CD80 on granulocyte	GCST90002040
ebi-a-GCST90002040	finn-b-H7_AMD	Age-related macular degeneration (whether dry or wet) || id:finn-b-H7_AMD	Inverse variance weighted (fixed effects)	4	0.0014444	0.087887	0.986888	MFI	cDC	Red.780.60.cDC.trait6	CD80 on granulocyte	GCST90002040
ebi-a-GCST90002052	finn-b-H7_AMD	Age-related macular degeneration (whether dry or wet) || id:finn-b-H7_AMD	MR Egger	3	-0.181034	0.199839	0.531407	MFI	Myeloid cell	Red.780.60.MDSC.trait8	CD45 on Im MDSC	GCST90002052
ebi-a-GCST90002052	finn-b-H7_AMD	Age-related macular degeneration (whether dry or wet) || id:finn-b-H7_AMD	Weighted median	3	-0.00909148	0.0451425	0.84039	MFI	Myeloid cell	Red.780.60.MDSC.trait8	CD45 on Im MDSC	GCST90002052
ebi-a-GCST90002052	finn-b-H7_AMD	Age-related macular degeneration (whether dry or wet) || id:finn-b-H7_AMD	Inverse variance weighted (fixed effects)	3	-0.00382676	0.0434561	0.929829	MFI	Myeloid cell	Red.780.60.MDSC.trait8	CD45 on Im MDSC	GCST90002052
ebi-a-GCST90002056	finn-b-H7_AMD	Age-related macular degeneration (whether dry or wet) || id:finn-b-H7_AMD	MR Egger	3	1.16477	0.555029	0.283093	MFI	Maturation stages of T cell	Red.780.60.MT.trait4	CD8 on EM CD8br	GCST90002056
ebi-a-GCST90002056	finn-b-H7_AMD	Age-related macular degeneration (whether dry or wet) || id:finn-b-H7_AMD	Weighted median	3	0.0919911	0.0673507	0.171985	MFI	Maturation stages of T cell	Red.780.60.MT.trait4	CD8 on EM CD8br	GCST90002056
ebi-a-GCST90002056	finn-b-H7_AMD	Age-related macular degeneration (whether dry or wet) || id:finn-b-H7_AMD	Inverse variance weighted (multiplicative random effects)	3	0.175299	0.127859	0.170364	MFI	Maturation stages of T cell	Red.780.60.MT.trait4	CD8 on EM CD8br	GCST90002056
ebi-a-GCST90002057	finn-b-H7_AMD	Age-related macular degeneration (whether dry or wet) || id:finn-b-H7_AMD	MR Egger	3	0.256128	0.207289	0.433154	MFI	Maturation stages of T cell	Red.780.60.MT.trait5	CD8 on TD CD8br	GCST90002057
ebi-a-GCST90002057	finn-b-H7_AMD	Age-related macular degeneration (whether dry or wet) || id:finn-b-H7_AMD	Weighted median	3	0.0947598	0.070021	0.175958	MFI	Maturation stages of T cell	Red.780.60.MT.trait5	CD8 on TD CD8br	GCST90002057
ebi-a-GCST90002057	finn-b-H7_AMD	Age-related macular degeneration (whether dry or wet) || id:finn-b-H7_AMD	Inverse variance weighted (fixed effects)	3	0.0694494	0.0657381	0.290759	MFI	Maturation stages of T cell	Red.780.60.MT.trait5	CD8 on TD CD8br	GCST90002057
ebi-a-GCST90002061	finn-b-H7_AMD	Age-related macular degeneration (whether dry or wet) || id:finn-b-H7_AMD	MR Egger	6	0.0498495	0.121299	0.702162	MFI	Treg	Red.780.60.Treg.trait15	CD4 on CD39+ CD4+	GCST90002061
ebi-a-GCST90002061	finn-b-H7_AMD	Age-related macular degeneration (whether dry or wet) || id:finn-b-H7_AMD	Weighted median	6	-0.0662657	0.0501683	0.186545	MFI	Treg	Red.780.60.Treg.trait15	CD4 on CD39+ CD4+	GCST90002061
ebi-a-GCST90002061	finn-b-H7_AMD	Age-related macular degeneration (whether dry or wet) || id:finn-b-H7_AMD	Inverse variance weighted (fixed effects)	6	-0.0405094	0.0436823	0.353737	MFI	Treg	Red.780.60.Treg.trait15	CD4 on CD39+ CD4+	GCST90002061
ebi-a-GCST90002063	finn-b-H7_AMD	Age-related macular degeneration (whether dry or wet) || id:finn-b-H7_AMD	MR Egger	3	0.24808	0.456029	0.68282	MFI	Treg	Red.780.60.Treg.trait2	CD4 on CD4 Treg	GCST90002063
ebi-a-GCST90002063	finn-b-H7_AMD	Age-related macular degeneration (whether dry or wet) || id:finn-b-H7_AMD	Weighted median	3	-0.139867	0.105305	0.18411	MFI	Treg	Red.780.60.Treg.trait2	CD4 on CD4 Treg	GCST90002063
ebi-a-GCST90002063	finn-b-H7_AMD	Age-related macular degeneration (whether dry or wet) || id:finn-b-H7_AMD	Inverse variance weighted (fixed effects)	3	-0.20582	0.0875531	0.0187329	MFI	Treg	Red.780.60.Treg.trait2	CD4 on CD4 Treg	GCST90002063
ebi-a-GCST90002067	finn-b-H7_AMD	Age-related macular degeneration (whether dry or wet) || id:finn-b-H7_AMD	MR Egger	3	0.401228	2.09946	0.879785	MFI	Treg	Red.780.60.Treg.trait6	CD4 on CD39+ activated Treg	GCST90002067
ebi-a-GCST90002067	finn-b-H7_AMD	Age-related macular degeneration (whether dry or wet) || id:finn-b-H7_AMD	Weighted median	3	-0.121869	0.0879302	0.165755	MFI	Treg	Red.780.60.Treg.trait6	CD4 on CD39+ activated Treg	GCST90002067
ebi-a-GCST90002067	finn-b-H7_AMD	Age-related macular degeneration (whether dry or wet) || id:finn-b-H7_AMD	Inverse variance weighted (fixed effects)	3	-0.125211	0.0787155	0.111683	MFI	Treg	Red.780.60.Treg.trait6	CD4 on CD39+ activated Treg	GCST90002067
ebi-a-GCST90002069	finn-b-H7_AMD	Age-related macular degeneration (whether dry or wet) || id:finn-b-H7_AMD	MR Egger	5	0.187719	0.307609	0.584815	MFI	Treg	Red.780.60.Treg.trait8	CD4 on CD39+ secreting Treg	GCST90002069
ebi-a-GCST90002069	finn-b-H7_AMD	Age-related macular degeneration (whether dry or wet) || id:finn-b-H7_AMD	Weighted median	5	-0.126015	0.0746578	0.0914291	MFI	Treg	Red.780.60.Treg.trait8	CD4 on CD39+ secreting Treg	GCST90002069
ebi-a-GCST90002069	finn-b-H7_AMD	Age-related macular degeneration (whether dry or wet) || id:finn-b-H7_AMD	Inverse variance weighted (fixed effects)	5	-0.090217	0.0646162	0.162655	MFI	Treg	Red.780.60.Treg.trait8	CD4 on CD39+ secreting Treg	GCST90002069
ebi-a-GCST90002071	finn-b-H7_AMD	Age-related macular degeneration (whether dry or wet) || id:finn-b-H7_AMD	MR Egger	7	-0.172329	0.199327	0.426805	Morphological parameter	cDC	SSC.cDC.trait2	SSC-A on myeloid DC	GCST90002071
ebi-a-GCST90002071	finn-b-H7_AMD	Age-related macular degeneration (whether dry or wet) || id:finn-b-H7_AMD	Weighted median	7	-0.148848	0.0987996	0.131923	Morphological parameter	cDC	SSC.cDC.trait2	SSC-A on myeloid DC	GCST90002071
ebi-a-GCST90002071	finn-b-H7_AMD	Age-related macular degeneration (whether dry or wet) || id:finn-b-H7_AMD	Inverse variance weighted (fixed effects)	7	-0.120547	0.0754237	0.109983	Morphological parameter	cDC	SSC.cDC.trait2	SSC-A on myeloid DC	GCST90002071
ebi-a-GCST90002072	finn-b-H7_AMD	Age-related macular degeneration (whether dry or wet) || id:finn-b-H7_AMD	MR Egger	7	0.189053	0.282455	0.532951	Morphological parameter	cDC	SSC.cDC.trait3	SSC-A on plasmacytoid DC	GCST90002072
ebi-a-GCST90002072	finn-b-H7_AMD	Age-related macular degeneration (whether dry or wet) || id:finn-b-H7_AMD	Weighted median	7	0.0908502	0.0955338	0.341617	Morphological parameter	cDC	SSC.cDC.trait3	SSC-A on plasmacytoid DC	GCST90002072
ebi-a-GCST90002072	finn-b-H7_AMD	Age-related macular degeneration (whether dry or wet) || id:finn-b-H7_AMD	Inverse variance weighted (fixed effects)	7	0.0162613	0.0761656	0.830938	Morphological parameter	cDC	SSC.cDC.trait3	SSC-A on plasmacytoid DC	GCST90002072
ebi-a-GCST90002073	finn-b-H7_AMD	Age-related macular degeneration (whether dry or wet) || id:finn-b-H7_AMD	MR Egger	8	-0.0381588	0.0551736	0.515037	Morphological parameter	cDC	SSC.cDC.trait4	SSC-A on monocyte	GCST90002073
ebi-a-GCST90002073	finn-b-H7_AMD	Age-related macular degeneration (whether dry or wet) || id:finn-b-H7_AMD	Weighted median	8	-0.0439858	0.0387251	0.256021	Morphological parameter	cDC	SSC.cDC.trait4	SSC-A on monocyte	GCST90002073
ebi-a-GCST90002073	finn-b-H7_AMD	Age-related macular degeneration (whether dry or wet) || id:finn-b-H7_AMD	Inverse variance weighted (fixed effects)	8	-0.0302157	0.0342322	0.377415	Morphological parameter	cDC	SSC.cDC.trait4	SSC-A on monocyte	GCST90002073
ebi-a-GCST90002074	finn-b-H7_AMD	Age-related macular degeneration (whether dry or wet) || id:finn-b-H7_AMD	MR Egger	7	-0.0127304	0.07761	0.876132	Morphological parameter	TBNK	SSC.TBNK.trait1	SSC-A on CD14+ monocyte	GCST90002074
ebi-a-GCST90002074	finn-b-H7_AMD	Age-related macular degeneration (whether dry or wet) || id:finn-b-H7_AMD	Weighted median	7	-0.0527058	0.0466434	0.258488	Morphological parameter	TBNK	SSC.TBNK.trait1	SSC-A on CD14+ monocyte	GCST90002074
ebi-a-GCST90002074	finn-b-H7_AMD	Age-related macular degeneration (whether dry or wet) || id:finn-b-H7_AMD	Inverse variance weighted (fixed effects)	7	-0.0416566	0.04116	0.311506	Morphological parameter	TBNK	SSC.TBNK.trait1	SSC-A on CD14+ monocyte	GCST90002074
ebi-a-GCST90002076	finn-b-H7_AMD	Age-related macular degeneration (whether dry or wet) || id:finn-b-H7_AMD	MR Egger	3	0.0212715	0.215068	0.937239	Morphological parameter	TBNK	SSC.TBNK.trait11	SSC-A on NK	GCST90002076
ebi-a-GCST90002076	finn-b-H7_AMD	Age-related macular degeneration (whether dry or wet) || id:finn-b-H7_AMD	Weighted median	3	-0.0506836	0.0950065	0.593704	Morphological parameter	TBNK	SSC.TBNK.trait11	SSC-A on NK	GCST90002076
ebi-a-GCST90002076	finn-b-H7_AMD	Age-related macular degeneration (whether dry or wet) || id:finn-b-H7_AMD	Inverse variance weighted (fixed effects)	3	-0.0867502	0.0821797	0.291144	Morphological parameter	TBNK	SSC.TBNK.trait11	SSC-A on NK	GCST90002076
ebi-a-GCST90002077	finn-b-H7_AMD	Age-related macular degeneration (whether dry or wet) || id:finn-b-H7_AMD	MR Egger	4	-0.0836749	0.123394	0.567636	Morphological parameter	TBNK	SSC.TBNK.trait12	SSC-A on HLA DR+ NK	GCST90002077
ebi-a-GCST90002077	finn-b-H7_AMD	Age-related macular degeneration (whether dry or wet) || id:finn-b-H7_AMD	Weighted median	4	-0.0123246	0.0641958	0.847754	Morphological parameter	TBNK	SSC.TBNK.trait12	SSC-A on HLA DR+ NK	GCST90002077
ebi-a-GCST90002077	finn-b-H7_AMD	Age-related macular degeneration (whether dry or wet) || id:finn-b-H7_AMD	Inverse variance weighted (fixed effects)	4	-0.00162832	0.0580095	0.977606	Morphological parameter	TBNK	SSC.TBNK.trait12	SSC-A on HLA DR+ NK	GCST90002077
ebi-a-GCST90002078	finn-b-H7_AMD	Age-related macular degeneration (whether dry or wet) || id:finn-b-H7_AMD	MR Egger	3	-0.138638	0.230321	0.655054	Morphological parameter	TBNK	SSC.TBNK.trait13	SSC-A on granulocyte	GCST90002078
ebi-a-GCST90002078	finn-b-H7_AMD	Age-related macular degeneration (whether dry or wet) || id:finn-b-H7_AMD	Weighted median	3	-0.105465	0.0913993	0.248545	Morphological parameter	TBNK	SSC.TBNK.trait13	SSC-A on granulocyte	GCST90002078
ebi-a-GCST90002078	finn-b-H7_AMD	Age-related macular degeneration (whether dry or wet) || id:finn-b-H7_AMD	Inverse variance weighted (fixed effects)	3	-0.120332	0.0745364	0.106441	Morphological parameter	TBNK	SSC.TBNK.trait13	SSC-A on granulocyte	GCST90002078
ebi-a-GCST90002079	finn-b-H7_AMD	Age-related macular degeneration (whether dry or wet) || id:finn-b-H7_AMD	MR Egger	3	0.260549	0.474214	0.680157	Morphological parameter	TBNK	SSC.TBNK.trait2	SSC-A on lymphocyte	GCST90002079
ebi-a-GCST90002079	finn-b-H7_AMD	Age-related macular degeneration (whether dry or wet) || id:finn-b-H7_AMD	Weighted median	3	-0.483374	0.170029	0.00447053	Morphological parameter	TBNK	SSC.TBNK.trait2	SSC-A on lymphocyte	GCST90002079
ebi-a-GCST90002079	finn-b-H7_AMD	Age-related macular degeneration (whether dry or wet) || id:finn-b-H7_AMD	Inverse variance weighted (fixed effects)	3	-0.409858	0.137517	0.00287857	Morphological parameter	TBNK	SSC.TBNK.trait2	SSC-A on lymphocyte	GCST90002079
ebi-a-GCST90002081	finn-b-H7_AMD	Age-related macular degeneration (whether dry or wet) || id:finn-b-H7_AMD	MR Egger	4	2.52268	3.35373	0.530406	Morphological parameter	TBNK	SSC.TBNK.trait4	SSC-A on CD4+	GCST90002081
ebi-a-GCST90002081	finn-b-H7_AMD	Age-related macular degeneration (whether dry or wet) || id:finn-b-H7_AMD	Weighted median	4	-0.236586	0.109768	0.0311371	Morphological parameter	TBNK	SSC.TBNK.trait4	SSC-A on CD4+	GCST90002081
ebi-a-GCST90002081	finn-b-H7_AMD	Age-related macular degeneration (whether dry or wet) || id:finn-b-H7_AMD	Inverse variance weighted (multiplicative random effects)	4	-0.349345	0.154894	0.0241093	Morphological parameter	TBNK	SSC.TBNK.trait4	SSC-A on CD4+	GCST90002081
ebi-a-GCST90002084	finn-b-H7_AMD	Age-related macular degeneration (whether dry or wet) || id:finn-b-H7_AMD	MR Egger	3	0.480227	0.98072	0.710116	Morphological parameter	TBNK	SSC.TBNK.trait7	SSC-A on NKT	GCST90002084
ebi-a-GCST90002084	finn-b-H7_AMD	Age-related macular degeneration (whether dry or wet) || id:finn-b-H7_AMD	Weighted median	3	0.265548	0.15525	0.0871814	Morphological parameter	TBNK	SSC.TBNK.trait7	SSC-A on NKT	GCST90002084
ebi-a-GCST90002084	finn-b-H7_AMD	Age-related macular degeneration (whether dry or wet) || id:finn-b-H7_AMD	Inverse variance weighted (fixed effects)	3	0.238149	0.112348	0.0340271	Morphological parameter	TBNK	SSC.TBNK.trait7	SSC-A on NKT	GCST90002084
ebi-a-GCST90002087	finn-b-H7_AMD	Age-related macular degeneration (whether dry or wet) || id:finn-b-H7_AMD	MR Egger	5	0.0292887	0.225751	0.904983	MFI	cDC	Violet.450.50.cDC.trait1	CD11c on myeloid DC	GCST90002087
ebi-a-GCST90002087	finn-b-H7_AMD	Age-related macular degeneration (whether dry or wet) || id:finn-b-H7_AMD	Weighted median	5	-0.0103549	0.0860416	0.904208	MFI	cDC	Violet.450.50.cDC.trait1	CD11c on myeloid DC	GCST90002087
ebi-a-GCST90002087	finn-b-H7_AMD	Age-related macular degeneration (whether dry or wet) || id:finn-b-H7_AMD	Inverse variance weighted (fixed effects)	5	-0.0361534	0.0710539	0.610881	MFI	cDC	Violet.450.50.cDC.trait1	CD11c on myeloid DC	GCST90002087
ebi-a-GCST90002088	finn-b-H7_AMD	Age-related macular degeneration (whether dry or wet) || id:finn-b-H7_AMD	MR Egger	3	-1.13592	3.32473	0.790409	MFI	cDC	Violet.450.50.cDC.trait2	CD11c on CD62L+ myeloid DC	GCST90002088
ebi-a-GCST90002088	finn-b-H7_AMD	Age-related macular degeneration (whether dry or wet) || id:finn-b-H7_AMD	Weighted median	3	0.00484686	0.0702737	0.945013	MFI	cDC	Violet.450.50.cDC.trait2	CD11c on CD62L+ myeloid DC	GCST90002088
ebi-a-GCST90002088	finn-b-H7_AMD	Age-related macular degeneration (whether dry or wet) || id:finn-b-H7_AMD	Inverse variance weighted (fixed effects)	3	-0.00629353	0.06622	0.924283	MFI	cDC	Violet.450.50.cDC.trait2	CD11c on CD62L+ myeloid DC	GCST90002088
ebi-a-GCST90002098	finn-b-H7_AMD	Age-related macular degeneration (whether dry or wet) || id:finn-b-H7_AMD	MR Egger	11	-0.0431506	0.0495853	0.406786	MFI	Maturation stages of T cell	Violet.450.50.MT.trait1	CD45RA on naive CD4+	GCST90002098
ebi-a-GCST90002098	finn-b-H7_AMD	Age-related macular degeneration (whether dry or wet) || id:finn-b-H7_AMD	Weighted median	11	-0.00445242	0.0375616	0.905643	MFI	Maturation stages of T cell	Violet.450.50.MT.trait1	CD45RA on naive CD4+	GCST90002098
ebi-a-GCST90002098	finn-b-H7_AMD	Age-related macular degeneration (whether dry or wet) || id:finn-b-H7_AMD	Inverse variance weighted (fixed effects)	11	-0.022419	0.026341	0.394709	MFI	Maturation stages of T cell	Violet.450.50.MT.trait1	CD45RA on naive CD4+	GCST90002098
ebi-a-GCST90002099	finn-b-H7_AMD	Age-related macular degeneration (whether dry or wet) || id:finn-b-H7_AMD	MR Egger	5	-0.138064	0.0760117	0.166927	MFI	Maturation stages of T cell	Violet.450.50.MT.trait2	CD4RA on TD CD4+	GCST90002099
ebi-a-GCST90002099	finn-b-H7_AMD	Age-related macular degeneration (whether dry or wet) || id:finn-b-H7_AMD	Weighted median	5	-0.0873885	0.0455009	0.0547838	MFI	Maturation stages of T cell	Violet.450.50.MT.trait2	CD4RA on TD CD4+	GCST90002099
ebi-a-GCST90002099	finn-b-H7_AMD	Age-related macular degeneration (whether dry or wet) || id:finn-b-H7_AMD	Inverse variance weighted (fixed effects)	5	-0.0940526	0.0337498	0.00532381	MFI	Maturation stages of T cell	Violet.450.50.MT.trait2	CD4RA on TD CD4+	GCST90002099
ebi-a-GCST90002100	finn-b-H7_AMD	Age-related macular degeneration (whether dry or wet) || id:finn-b-H7_AMD	MR Egger	3	-0.0464274	0.116056	0.757739	MFI	Maturation stages of T cell	Violet.450.50.MT.trait3	CD45RA on naive CD8br	GCST90002100
ebi-a-GCST90002100	finn-b-H7_AMD	Age-related macular degeneration (whether dry or wet) || id:finn-b-H7_AMD	Weighted median	3	-0.0205311	0.0762926	0.787844	MFI	Maturation stages of T cell	Violet.450.50.MT.trait3	CD45RA on naive CD8br	GCST90002100
ebi-a-GCST90002100	finn-b-H7_AMD	Age-related macular degeneration (whether dry or wet) || id:finn-b-H7_AMD	Inverse variance weighted (fixed effects)	3	-0.0412792	0.0621566	0.506616	MFI	Maturation stages of T cell	Violet.450.50.MT.trait3	CD45RA on naive CD8br	GCST90002100
ebi-a-GCST90002102	finn-b-H7_AMD	Age-related macular degeneration (whether dry or wet) || id:finn-b-H7_AMD	MR Egger	9	-0.0530205	0.0475151	0.301314	MFI	Treg	Violet.450.50.Treg.trait2	CD45RA on resting Treg	GCST90002102
ebi-a-GCST90002102	finn-b-H7_AMD	Age-related macular degeneration (whether dry or wet) || id:finn-b-H7_AMD	Weighted median	9	-0.0946313	0.0338595	0.00519277	MFI	Treg	Violet.450.50.Treg.trait2	CD45RA on resting Treg	GCST90002102
ebi-a-GCST90002102	finn-b-H7_AMD	Age-related macular degeneration (whether dry or wet) || id:finn-b-H7_AMD	Inverse variance weighted (fixed effects)	9	-0.0617798	0.023063	0.00739005	MFI	Treg	Violet.450.50.Treg.trait2	CD45RA on resting Treg	GCST90002102
ebi-a-GCST90002104	finn-b-H7_AMD	Age-related macular degeneration (whether dry or wet) || id:finn-b-H7_AMD	MR Egger	7	0.162216	0.0698158	0.0677581	MFI	cDC	Violet.510.50.cDC.trait2	HLA DR on myeloid DC	GCST90002104
ebi-a-GCST90002104	finn-b-H7_AMD	Age-related macular degeneration (whether dry or wet) || id:finn-b-H7_AMD	Weighted median	7	0.0961404	0.0388908	0.0134337	MFI	cDC	Violet.510.50.cDC.trait2	HLA DR on myeloid DC	GCST90002104
ebi-a-GCST90002104	finn-b-H7_AMD	Age-related macular degeneration (whether dry or wet) || id:finn-b-H7_AMD	Inverse variance weighted (fixed effects)	7	0.0515313	0.030395	0.0900018	MFI	cDC	Violet.510.50.cDC.trait2	HLA DR on myeloid DC	GCST90002104
ebi-a-GCST90002105	finn-b-H7_AMD	Age-related macular degeneration (whether dry or wet) || id:finn-b-H7_AMD	MR Egger	8	0.0926043	0.0405144	0.0623094	MFI	cDC	Violet.510.50.cDC.trait3	HLA DR on plasmacytoid DC	GCST90002105
ebi-a-GCST90002105	finn-b-H7_AMD	Age-related macular degeneration (whether dry or wet) || id:finn-b-H7_AMD	Weighted median	8	0.0663213	0.0269503	0.0138597	MFI	cDC	Violet.510.50.cDC.trait3	HLA DR on plasmacytoid DC	GCST90002105
ebi-a-GCST90002105	finn-b-H7_AMD	Age-related macular degeneration (whether dry or wet) || id:finn-b-H7_AMD	Inverse variance weighted (fixed effects)	8	0.0473687	0.0241382	0.0497163	MFI	cDC	Violet.510.50.cDC.trait3	HLA DR on plasmacytoid DC	GCST90002105
ebi-a-GCST90002106	finn-b-H7_AMD	Age-related macular degeneration (whether dry or wet) || id:finn-b-H7_AMD	MR Egger	9	0.102133	0.0471555	0.0670229	MFI	cDC	Violet.510.50.cDC.trait4	HLA DR on DC	GCST90002106
ebi-a-GCST90002106	finn-b-H7_AMD	Age-related macular degeneration (whether dry or wet) || id:finn-b-H7_AMD	Weighted median	9	0.0776719	0.0297366	0.00900149	MFI	cDC	Violet.510.50.cDC.trait4	HLA DR on DC	GCST90002106
ebi-a-GCST90002106	finn-b-H7_AMD	Age-related macular degeneration (whether dry or wet) || id:finn-b-H7_AMD	Inverse variance weighted (fixed effects)	9	0.0469418	0.0260075	0.0710849	MFI	cDC	Violet.510.50.cDC.trait4	HLA DR on DC	GCST90002106
ebi-a-GCST90002108	finn-b-H7_AMD	Age-related macular degeneration (whether dry or wet) || id:finn-b-H7_AMD	MR Egger	4	-0.159089	0.122963	0.325003	MFI	Myeloid cell	Violet.510.50.MDSC.trait3	HLA DR on CD33br HLA DR+ CD14-	GCST90002108
ebi-a-GCST90002108	finn-b-H7_AMD	Age-related macular degeneration (whether dry or wet) || id:finn-b-H7_AMD	Weighted median	4	0.0120249	0.0406915	0.767601	MFI	Myeloid cell	Violet.510.50.MDSC.trait3	HLA DR on CD33br HLA DR+ CD14-	GCST90002108
ebi-a-GCST90002108	finn-b-H7_AMD	Age-related macular degeneration (whether dry or wet) || id:finn-b-H7_AMD	Inverse variance weighted (fixed effects)	4	0.00760528	0.0383686	0.842876	MFI	Myeloid cell	Violet.510.50.MDSC.trait3	HLA DR on CD33br HLA DR+ CD14-	GCST90002108
ebi-a-GCST90002109	finn-b-H7_AMD	Age-related macular degeneration (whether dry or wet) || id:finn-b-H7_AMD	MR Egger	3	-0.298108	0.280384	0.480501	MFI	Myeloid cell	Violet.510.50.MDSC.trait4	HLA DR on CD33br HLA DR+ CD14dim	GCST90002109
ebi-a-GCST90002109	finn-b-H7_AMD	Age-related macular degeneration (whether dry or wet) || id:finn-b-H7_AMD	Weighted median	3	-0.0122972	0.0576512	0.831091	MFI	Myeloid cell	Violet.510.50.MDSC.trait4	HLA DR on CD33br HLA DR+ CD14dim	GCST90002109
ebi-a-GCST90002109	finn-b-H7_AMD	Age-related macular degeneration (whether dry or wet) || id:finn-b-H7_AMD	Inverse variance weighted (fixed effects)	3	-0.0115853	0.0569441	0.838783	MFI	Myeloid cell	Violet.510.50.MDSC.trait4	HLA DR on CD33br HLA DR+ CD14dim	GCST90002109
ebi-a-GCST90002110	finn-b-H7_AMD	Age-related macular degeneration (whether dry or wet) || id:finn-b-H7_AMD	MR Egger	6	0.230967	0.163187	0.22989	MFI	Myeloid cell	Violet.510.50.MDSC.trait5	HLA DR on CD33dim HLA DR+ CD11b+	GCST90002110
ebi-a-GCST90002110	finn-b-H7_AMD	Age-related macular degeneration (whether dry or wet) || id:finn-b-H7_AMD	Weighted median	6	0.17991	0.0474836	0.00015132	MFI	Myeloid cell	Violet.510.50.MDSC.trait5	HLA DR on CD33dim HLA DR+ CD11b+	GCST90002110
ebi-a-GCST90002110	finn-b-H7_AMD	Age-related macular degeneration (whether dry or wet) || id:finn-b-H7_AMD	Inverse variance weighted (fixed effects)	6	0.132418	0.0359342	0.000228697	MFI	Myeloid cell	Violet.510.50.MDSC.trait5	HLA DR on CD33dim HLA DR+ CD11b+	GCST90002110
ebi-a-GCST90002111	finn-b-H7_AMD	Age-related macular degeneration (whether dry or wet) || id:finn-b-H7_AMD	MR Egger	6	0.354848	0.185605	0.128473	MFI	Myeloid cell	Violet.510.50.MDSC.trait6	HLA DR on CD33dim HLA DR+ CD11b-	GCST90002111
ebi-a-GCST90002111	finn-b-H7_AMD	Age-related macular degeneration (whether dry or wet) || id:finn-b-H7_AMD	Weighted median	6	0.0988479	0.0499235	0.0477047	MFI	Myeloid cell	Violet.510.50.MDSC.trait6	HLA DR on CD33dim HLA DR+ CD11b-	GCST90002111
ebi-a-GCST90002111	finn-b-H7_AMD	Age-related macular degeneration (whether dry or wet) || id:finn-b-H7_AMD	Inverse variance weighted (multiplicative random effects)	6	0.0842935	0.059297	0.155158	MFI	Myeloid cell	Violet.510.50.MDSC.trait6	HLA DR on CD33dim HLA DR+ CD11b-	GCST90002111
ebi-a-GCST90002112	finn-b-H7_AMD	Age-related macular degeneration (whether dry or wet) || id:finn-b-H7_AMD	MR Egger	4	0.332308	0.207565	0.250531	MFI	Myeloid cell	Violet.510.50.MDSC.trait7	HLA DR on CD33- HLA DR+	GCST90002112
ebi-a-GCST90002112	finn-b-H7_AMD	Age-related macular degeneration (whether dry or wet) || id:finn-b-H7_AMD	Weighted median	4	0.0595206	0.0354923	0.0935428	MFI	Myeloid cell	Violet.510.50.MDSC.trait7	HLA DR on CD33- HLA DR+	GCST90002112
ebi-a-GCST90002112	finn-b-H7_AMD	Age-related macular degeneration (whether dry or wet) || id:finn-b-H7_AMD	Inverse variance weighted (multiplicative random effects)	4	0.0572201	0.0797136	0.472868	MFI	Myeloid cell	Violet.510.50.MDSC.trait7	HLA DR on CD33- HLA DR+	GCST90002112
ebi-a-GCST90002116	finn-b-H7_AMD	Age-related macular degeneration (whether dry or wet) || id:finn-b-H7_AMD	MR Egger	9	-0.00465241	0.140042	0.974425	MFI	TBNK	Violet.510.50.TBNK.trait5	HLA DR on B cell	GCST90002116
ebi-a-GCST90002116	finn-b-H7_AMD	Age-related macular degeneration (whether dry or wet) || id:finn-b-H7_AMD	Weighted median	9	0.0427379	0.0410299	0.297584	MFI	TBNK	Violet.510.50.TBNK.trait5	HLA DR on B cell	GCST90002116
ebi-a-GCST90002116	finn-b-H7_AMD	Age-related macular degeneration (whether dry or wet) || id:finn-b-H7_AMD	Inverse variance weighted (multiplicative random effects)	9	-0.0271766	0.0488933	0.578324	MFI	TBNK	Violet.510.50.TBNK.trait5	HLA DR on B cell	GCST90002116
ebi-a-GCST90002117	finn-b-H7_AMD	Age-related macular degeneration (whether dry or wet) || id:finn-b-H7_AMD	MR Egger	7	-0.0537448	0.210053	0.808249	MFI	TBNK	Violet.510.50.TBNK.trait6	HLA DR on HLA DR+ NK	GCST90002117
ebi-a-GCST90002117	finn-b-H7_AMD	Age-related macular degeneration (whether dry or wet) || id:finn-b-H7_AMD	Weighted median	7	-0.0183359	0.0557067	0.742042	MFI	TBNK	Violet.510.50.TBNK.trait6	HLA DR on HLA DR+ NK	GCST90002117
ebi-a-GCST90002117	finn-b-H7_AMD	Age-related macular degeneration (whether dry or wet) || id:finn-b-H7_AMD	Inverse variance weighted (fixed effects)	7	-0.000250308	0.0449557	0.995557	MFI	TBNK	Violet.510.50.TBNK.trait6	HLA DR on HLA DR+ NK	GCST90002117
ebi-a-GCST90002118	finn-b-H7_AMD	Age-related macular degeneration (whether dry or wet) || id:finn-b-H7_AMD	MR Egger	3	0.0702027	0.175485	0.757735	MFI	Treg	Violet.510.50.Treg.trait2	CD8 on CD28+ CD45RA- CD8br	GCST90002118
ebi-a-GCST90002118	finn-b-H7_AMD	Age-related macular degeneration (whether dry or wet) || id:finn-b-H7_AMD	Weighted median	3	0.0447981	0.0744567	0.547396	MFI	Treg	Violet.510.50.Treg.trait2	CD8 on CD28+ CD45RA- CD8br	GCST90002118
ebi-a-GCST90002118	finn-b-H7_AMD	Age-related macular degeneration (whether dry or wet) || id:finn-b-H7_AMD	Inverse variance weighted (fixed effects)	3	0.0484688	0.0710922	0.495382	MFI	Treg	Violet.510.50.Treg.trait2	CD8 on CD28+ CD45RA- CD8br	GCST90002118
ebi-a-GCST90002119	finn-b-H7_AMD	Age-related macular degeneration (whether dry or wet) || id:finn-b-H7_AMD	MR Egger	8	-0.00504008	0.0872371	0.955804	MFI	Treg	Violet.510.50.Treg.trait3	CD8 on CD28+ CD45RA+ CD8br	GCST90002119
ebi-a-GCST90002119	finn-b-H7_AMD	Age-related macular degeneration (whether dry or wet) || id:finn-b-H7_AMD	Weighted median	8	0.0143764	0.0443357	0.745739	MFI	Treg	Violet.510.50.Treg.trait3	CD8 on CD28+ CD45RA+ CD8br	GCST90002119
ebi-a-GCST90002119	finn-b-H7_AMD	Age-related macular degeneration (whether dry or wet) || id:finn-b-H7_AMD	Inverse variance weighted (fixed effects)	8	-0.010226	0.0356929	0.774496	MFI	Treg	Violet.510.50.Treg.trait3	CD8 on CD28+ CD45RA+ CD8br	GCST90002119
ebi-a-GCST90002120	finn-b-H7_AMD	Age-related macular degeneration (whether dry or wet) || id:finn-b-H7_AMD	MR Egger	3	0.806785	0.834149	0.510615	MFI	Treg	Violet.510.50.Treg.trait4	CD8 on CD28- CD8br	GCST90002120
ebi-a-GCST90002120	finn-b-H7_AMD	Age-related macular degeneration (whether dry or wet) || id:finn-b-H7_AMD	Weighted median	3	0.148966	0.103855	0.151469	MFI	Treg	Violet.510.50.Treg.trait4	CD8 on CD28- CD8br	GCST90002120
ebi-a-GCST90002120	finn-b-H7_AMD	Age-related macular degeneration (whether dry or wet) || id:finn-b-H7_AMD	Inverse variance weighted (fixed effects)	3	0.128605	0.0919701	0.162012	MFI	Treg	Violet.510.50.Treg.trait4	CD8 on CD28- CD8br	GCST90002120
ebi-a-GCST90002121	finn-b-H7_AMD	Age-related macular degeneration (whether dry or wet) || id:finn-b-H7_AMD	MR Egger	5	-0.0458989	0.311088	0.892061	MFI	Treg	Violet.510.50.Treg.trait5	CD8 on CD39+ CD8br	GCST90002121
ebi-a-GCST90002121	finn-b-H7_AMD	Age-related macular degeneration (whether dry or wet) || id:finn-b-H7_AMD	Weighted median	5	0.0523163	0.0900846	0.561411	MFI	Treg	Violet.510.50.Treg.trait5	CD8 on CD39+ CD8br	GCST90002121
ebi-a-GCST90002121	finn-b-H7_AMD	Age-related macular degeneration (whether dry or wet) || id:finn-b-H7_AMD	Inverse variance weighted (fixed effects)	5	0.0679802	0.0708803	0.337517	MFI	Treg	Violet.510.50.Treg.trait5	CD8 on CD39+ CD8br	GCST90002121
