# Supplementary material for: Exploring causal relationships between immune cells and age-related macular degeneration through univariable, bidirectional, and multivariable Mendelian analysis
Source: Front Med (Lausanne). 2024 Dec 24;11:1444277. doi: 10.3389/fmed.2024.1444277 (PMC11703709; doi:10.3389/fmed.2024.1444277)
Supplement: Supplementary file 3 [file Table_2.xlsx]

## Sheet: OR3
id.exposure	exposure	id.outcome	outcome	nsnp	b	se	pval	or	lci95	upci95	or	or_lci95	or_upci95
ebi-a-GCST90001485	CD39+ resting CD4 regulatory T cell %CD4 regulatory T cell || id:ebi-a-GCST90001485	finn-b-H7_AMD	Age-related macular degeneration (whether dry or wet) || id:finn-b-H7_AMD	10	0.041407	0.14241	0.771235	1.04228	-0.237716	0.32053	1.04228	0.788427	1.37786
ebi-a-GCST90001493	Secreting CD4 regulatory T cell %CD4 regulatory T cell || id:ebi-a-GCST90001493	finn-b-H7_AMD	Age-related macular degeneration (whether dry or wet) || id:finn-b-H7_AMD	6	0.43389	3.58914	0.903778	1.54325	-6.60082	7.4686	1.54325	0.00135925	1752.15
ebi-a-GCST90001499	Activated & resting CD4 regulatory T cell %CD4 regulatory T cell || id:ebi-a-GCST90001499	finn-b-H7_AMD	Age-related macular degeneration (whether dry or wet) || id:finn-b-H7_AMD	6	0.375222	3.45977	0.913637	1.45531	-6.40593	7.15638	1.45531	0.00165173	1282.26
ebi-a-GCST90001512	CD25++ CD45RA- CD4 not regulatory T cell %T cell || id:ebi-a-GCST90001512	finn-b-H7_AMD	Age-related macular degeneration (whether dry or wet) || id:finn-b-H7_AMD	3	-0.210885	0.155189	0.174181	0.809867	-0.515056	0.0932854	0.809867	0.597467	1.09778
ebi-a-GCST90001535	CD45RA- CD4+ T cell %CD4+ T cell || id:ebi-a-GCST90001535	finn-b-H7_AMD	Age-related macular degeneration (whether dry or wet) || id:finn-b-H7_AMD	3	0.361721	0.580163	0.532969	1.4358	-0.775399	1.49884	1.4358	0.46052	4.47649
ebi-a-GCST90001543	Effector Memory CD4+ T cell %CD4+ T cell || id:ebi-a-GCST90001543	finn-b-H7_AMD	Age-related macular degeneration (whether dry or wet) || id:finn-b-H7_AMD	1	1.02034	0.677237	0.131908	2.77414	-0.307045	2.34772	2.77414	0.735618	10.4617
ebi-a-GCST90001547	Terminally Differentiated CD4+ T cell %T cell || id:ebi-a-GCST90001547	finn-b-H7_AMD	Age-related macular degeneration (whether dry or wet) || id:finn-b-H7_AMD	2	-0.844554	0.402967	0.0360966	0.429749	-1.63437	-0.054738	0.429749	0.195075	0.946733
ebi-a-GCST90001670	CD39+ CD8+ T cell %T cell || id:ebi-a-GCST90001670	finn-b-H7_AMD	Age-related macular degeneration (whether dry or wet) || id:finn-b-H7_AMD	6	-1.75439	0.581194	0.00253942	0.173012	-2.89353	-0.615254	0.173012	0.0553802	0.540503
ebi-a-GCST90001671	CD39+ CD8+ T cell %CD8+ T cell || id:ebi-a-GCST90001671	finn-b-H7_AMD	Age-related macular degeneration (whether dry or wet) || id:finn-b-H7_AMD	6	1.74302	0.646067	0.00697814	5.71455	0.476724	3.00931	5.71455	1.61079	20.2734
ebi-a-GCST90001691	CD28+ CD45RA- CD8+ T cell %T cell || id:ebi-a-GCST90001691	finn-b-H7_AMD	Age-related macular degeneration (whether dry or wet) || id:finn-b-H7_AMD	4	-0.221162	0.27966	0.429047	0.801587	-0.769296	0.326972	0.801587	0.463339	1.38676
ebi-a-GCST90001735	CD19 on IgD- CD38dim B cell || id:ebi-a-GCST90001735	finn-b-H7_AMD	Age-related macular degeneration (whether dry or wet) || id:finn-b-H7_AMD	3	-0.0449658	0.0942	0.633117	0.95603	-0.229598	0.139666	0.95603	0.794853	1.14989
ebi-a-GCST90001828	IgD on transitional B cell || id:ebi-a-GCST90001828	finn-b-H7_AMD	Age-related macular degeneration (whether dry or wet) || id:finn-b-H7_AMD	4	0.0463441	0.0760158	0.542084	1.04743	-0.102647	0.195335	1.04743	0.902446	1.21572
ebi-a-GCST90001984	HLA DR on CD14- CD16+ monocyte || id:ebi-a-GCST90001984	finn-b-H7_AMD	Age-related macular degeneration (whether dry or wet) || id:finn-b-H7_AMD	7	0.337064	0.19692	0.0869554	1.40083	-0.0488987	0.723026	1.40083	0.952278	2.06066
ebi-a-GCST90002007	HLA DR on CD14+ CD16+ monocyte || id:ebi-a-GCST90002007	finn-b-H7_AMD	Age-related macular degeneration (whether dry or wet) || id:finn-b-H7_AMD	4	0.00200191	0.139564	0.988556	1.002	-0.271544	0.275548	1.002	0.762202	1.31725
ebi-a-GCST90002099	CD4RA on Terminally Differentiated CD4+ T cell || id:ebi-a-GCST90002099	finn-b-H7_AMD	Age-related macular degeneration (whether dry or wet) || id:finn-b-H7_AMD	4	-0.315202	0.343091	0.358247	0.729642	-0.987661	0.357257	0.729642	0.372447	1.4294
ebi-a-GCST90002102	CD45RA on resting CD4 regulatory T cell || id:ebi-a-GCST90002102	finn-b-H7_AMD	Age-related macular degeneration (whether dry or wet) || id:finn-b-H7_AMD	5	1.05498	0.515239	0.0406035	2.87192	0.0451126	2.06485	2.87192	1.04615	7.88411
ebi-a-GCST90002110	HLA DR on CD33dim HLA DR+ CD11b+ || id:ebi-a-GCST90002110	finn-b-H7_AMD	Age-related macular degeneration (whether dry or wet) || id:finn-b-H7_AMD	6	-0.260769	0.182931	0.154011	0.770459	-0.619314	0.0977755	0.770459	0.538314	1.10272

## Sheet: Supplementary Table 2
id.exposure	exposure	id.outcome	outcome	nsnp	b	se	pval	or	lci95	upci95	or	up95%	low95%
ebi-a-GCST90001485	CD39+ resting CD4 regulatory T cell %CD4 regulatory T cell || id:ebi-a-GCST90001485	finn-b-H7_AMD	Age-related macular degeneration (whether dry or wet) || id:finn-b-H7_AMD	10	0.041407	0.14241	0.771235	1.04228	-0.237716	0.32053	1.04228	0.788427	1.37786
ebi-a-GCST90001493	Secreting CD4 regulatory T cell %CD4 regulatory T cell || id:ebi-a-GCST90001493	finn-b-H7_AMD	Age-related macular degeneration (whether dry or wet) || id:finn-b-H7_AMD	6	0.43389	3.58914	0.903778	1.54325	-6.60082	7.4686	1.54325	0.00135925	1752.15
ebi-a-GCST90001499	Activated & resting CD4 regulatory T cell %CD4 regulatory T cell || id:ebi-a-GCST90001499	finn-b-H7_AMD	Age-related macular degeneration (whether dry or wet) || id:finn-b-H7_AMD	6	0.375222	3.45977	0.913637	1.45531	-6.40593	7.15638	1.45531	0.00165173	1282.26
ebi-a-GCST90001512	CD25++ CD45RA- CD4 not regulatory T cell %T cell || id:ebi-a-GCST90001512	finn-b-H7_AMD	Age-related macular degeneration (whether dry or wet) || id:finn-b-H7_AMD	3	-0.210885	0.155189	0.174181	0.809867	-0.515056	0.0932854	0.809867	0.597467	1.09778
ebi-a-GCST90001535	CD45RA- CD4+ T cell %CD4+ T cell || id:ebi-a-GCST90001535	finn-b-H7_AMD	Age-related macular degeneration (whether dry or wet) || id:finn-b-H7_AMD	3	0.361721	0.580163	0.532969	1.4358	-0.775399	1.49884	1.4358	0.46052	4.47649
ebi-a-GCST90001543	Effector Memory CD4+ T cell %CD4+ T cell || id:ebi-a-GCST90001543	finn-b-H7_AMD	Age-related macular degeneration (whether dry or wet) || id:finn-b-H7_AMD	1	1.02034	0.677237	0.131908	2.77414	-0.307045	2.34772	2.77414	0.735618	10.4617
ebi-a-GCST90001547	Terminally Differentiated CD4+ T cell %T cell || id:ebi-a-GCST90001547	finn-b-H7_AMD	Age-related macular degeneration (whether dry or wet) || id:finn-b-H7_AMD	2	-0.844554	0.402967	0.0360966	0.429749	-1.63437	-0.054738	0.429749	0.195075	0.946733
ebi-a-GCST90001670	CD39+ CD8+ T cell %T cell || id:ebi-a-GCST90001670	finn-b-H7_AMD	Age-related macular degeneration (whether dry or wet) || id:finn-b-H7_AMD	6	-1.75439	0.581194	0.00253942	0.173012	-2.89353	-0.615254	0.173012	0.0553802	0.540503
ebi-a-GCST90001671	CD39+ CD8+ T cell %CD8+ T cell || id:ebi-a-GCST90001671	finn-b-H7_AMD	Age-related macular degeneration (whether dry or wet) || id:finn-b-H7_AMD	6	1.74302	0.646067	0.00697814	5.71455	0.476724	3.00931	5.71455	1.61079	20.2734
ebi-a-GCST90001691	CD28+ CD45RA- CD8+ T cell %T cell || id:ebi-a-GCST90001691	finn-b-H7_AMD	Age-related macular degeneration (whether dry or wet) || id:finn-b-H7_AMD	4	-0.221162	0.27966	0.429047	0.801587	-0.769296	0.326972	0.801587	0.463339	1.38676
ebi-a-GCST90001735	CD19 on IgD- CD38dim B cell || id:ebi-a-GCST90001735	finn-b-H7_AMD	Age-related macular degeneration (whether dry or wet) || id:finn-b-H7_AMD	3	-0.0449658	0.0942	0.633117	0.95603	-0.229598	0.139666	0.95603	0.794853	1.14989
ebi-a-GCST90001828	IgD on transitional B cell || id:ebi-a-GCST90001828	finn-b-H7_AMD	Age-related macular degeneration (whether dry or wet) || id:finn-b-H7_AMD	4	0.0463441	0.0760158	0.542084	1.04743	-0.102647	0.195335	1.04743	0.902446	1.21572
ebi-a-GCST90001984	HLA DR on CD14- CD16+ monocyte || id:ebi-a-GCST90001984	finn-b-H7_AMD	Age-related macular degeneration (whether dry or wet) || id:finn-b-H7_AMD	7	0.337064	0.19692	0.0869554	1.40083	-0.0488987	0.723026	1.40083	0.952278	2.06066
ebi-a-GCST90002007	HLA DR on CD14+ CD16+ monocyte || id:ebi-a-GCST90002007	finn-b-H7_AMD	Age-related macular degeneration (whether dry or wet) || id:finn-b-H7_AMD	4	0.00200191	0.139564	0.988556	1.002	-0.271544	0.275548	1.002	0.762202	1.31725
ebi-a-GCST90002099	CD4RA on Terminally Differentiated CD4+ T cell || id:ebi-a-GCST90002099	finn-b-H7_AMD	Age-related macular degeneration (whether dry or wet) || id:finn-b-H7_AMD	4	-0.315202	0.343091	0.358247	0.729642	-0.987661	0.357257	0.729642	0.372447	1.4294
ebi-a-GCST90002102	CD45RA on resting CD4 regulatory T cell || id:ebi-a-GCST90002102	finn-b-H7_AMD	Age-related macular degeneration (whether dry or wet) || id:finn-b-H7_AMD	5	1.05498	0.515239	0.0406035	2.87192	0.0451126	2.06485	2.87192	1.04615	7.88411
ebi-a-GCST90002110	HLA DR on CD33dim HLA DR+ CD11b+ || id:ebi-a-GCST90002110	finn-b-H7_AMD	Age-related macular degeneration (whether dry or wet) || id:finn-b-H7_AMD	6	-0.260769	0.182931	0.154011	0.770459	-0.619314	0.0977755	0.770459	0.538314	1.10272
