# Supplementary material for: Exploring causal relationships between immune cells and age-related macular degeneration through univariable, bidirectional, and multivariable Mendelian analysis
Source: Front Med (Lausanne). 2024 Dec 24;11:1444277. doi: 10.3389/fmed.2024.1444277 (PMC11703709; doi:10.3389/fmed.2024.1444277)
Supplement: Supplementary file 4 [file Table_3.xlsx]

## Sheet: Supplementary Table 3
id.exposure	id.outcome	outcome	exposure	method	nsnp	b	se	pval	lo_ci	up_ci	or	or_lci95	or_uci95	OR(95% CI)
finn-b-H7_AMD	ebi-a-GCST90001485	CD39+ resting CD4 regulatory T cell %CD4 regulatory T cell || id:ebi-a-GCST90001485	|| id:finn-b-H7_AMD	MR Egger	30	-0.0632199	0.0433765	0.156113	-0.148238	0.0217981	0.938737	0.862226	1.02204	0.939 (0.862 to 1.022)
finn-b-H7_AMD	ebi-a-GCST90001485	CD39+ resting CD4 regulatory T cell %CD4 regulatory T cell || id:ebi-a-GCST90001485	|| id:finn-b-H7_AMD	Weighted median	30	-0.0325871	0.0344658	0.344408	-0.10014	0.0349659	0.967938	0.904711	1.03558	0.968 (0.905 to 1.036)
finn-b-H7_AMD	ebi-a-GCST90001485	CD39+ resting CD4 regulatory T cell %CD4 regulatory T cell || id:ebi-a-GCST90001485	|| id:finn-b-H7_AMD	Inverse variance weighted	30	0.0121312	0.0285683	0.671099	-0.0438626	0.068125	1.01221	0.957085	1.0705	1.012 (0.957 to 1.070)
finn-b-H7_AMD	ebi-a-GCST90001485	CD39+ resting CD4 regulatory T cell %CD4 regulatory T cell || id:ebi-a-GCST90001485	|| id:finn-b-H7_AMD	Simple mode	30	-0.00285761	0.0746615	0.969731	-0.149194	0.143479	0.997146	0.861402	1.15428	0.997 (0.861 to 1.154)
finn-b-H7_AMD	ebi-a-GCST90001485	CD39+ resting CD4 regulatory T cell %CD4 regulatory T cell || id:ebi-a-GCST90001485	|| id:finn-b-H7_AMD	Weighted mode	30	-0.00718482	0.0308081	0.817235	-0.0675686	0.053199	0.992841	0.934664	1.05464	0.993 (0.935 to 1.055)
finn-b-H7_AMD	ebi-a-GCST90001493	Secreting CD4 regulatory T cell %CD4 regulatory T cell || id:ebi-a-GCST90001493	|| id:finn-b-H7_AMD	MR Egger	30	0.030639	0.0372249	0.417419	-0.0423218	0.1036	1.03111	0.958561	1.10916	1.031 (0.959 to 1.109)
finn-b-H7_AMD	ebi-a-GCST90001493	Secreting CD4 regulatory T cell %CD4 regulatory T cell || id:ebi-a-GCST90001493	|| id:finn-b-H7_AMD	Weighted median	30	0.00961553	0.0311886	0.757852	-0.0515141	0.0707451	1.00966	0.94979	1.07331	1.010 (0.950 to 1.073)
finn-b-H7_AMD	ebi-a-GCST90001493	Secreting CD4 regulatory T cell %CD4 regulatory T cell || id:ebi-a-GCST90001493	|| id:finn-b-H7_AMD	Inverse variance weighted	30	-0.0111824	0.0234275	0.633134	-0.0571003	0.0347355	0.98888	0.944499	1.03535	0.989 (0.944 to 1.035)
finn-b-H7_AMD	ebi-a-GCST90001493	Secreting CD4 regulatory T cell %CD4 regulatory T cell || id:ebi-a-GCST90001493	|| id:finn-b-H7_AMD	Simple mode	30	0.0548359	0.0658965	0.412124	-0.0743213	0.183993	1.05637	0.928373	1.20201	1.056 (0.928 to 1.202)
finn-b-H7_AMD	ebi-a-GCST90001493	Secreting CD4 regulatory T cell %CD4 regulatory T cell || id:ebi-a-GCST90001493	|| id:finn-b-H7_AMD	Weighted mode	30	0.00397918	0.0293721	0.893172	-0.0535901	0.0615485	1.00399	0.947821	1.06348	1.004 (0.948 to 1.063)
finn-b-H7_AMD	ebi-a-GCST90001499	Activated & resting CD4 regulatory T cell %CD4 regulatory T cell || id:ebi-a-GCST90001499	|| id:finn-b-H7_AMD	MR Egger	30	-0.0307955	0.03784	0.422608	-0.104962	0.0433709	0.969674	0.900359	1.04433	0.970 (0.900 to 1.044)
finn-b-H7_AMD	ebi-a-GCST90001499	Activated & resting CD4 regulatory T cell %CD4 regulatory T cell || id:ebi-a-GCST90001499	|| id:finn-b-H7_AMD	Weighted median	30	0.00507417	0.0313929	0.871594	-0.056456	0.0666043	1.00509	0.945108	1.06887	1.005 (0.945 to 1.069)
finn-b-H7_AMD	ebi-a-GCST90001499	Activated & resting CD4 regulatory T cell %CD4 regulatory T cell || id:ebi-a-GCST90001499	|| id:finn-b-H7_AMD	Inverse variance weighted	30	0.01152	0.0238076	0.628471	-0.0351429	0.058183	1.01159	0.965467	1.05991	1.012 (0.965 to 1.060)
finn-b-H7_AMD	ebi-a-GCST90001499	Activated & resting CD4 regulatory T cell %CD4 regulatory T cell || id:ebi-a-GCST90001499	|| id:finn-b-H7_AMD	Simple mode	30	-0.0757063	0.0656356	0.25815	-0.204352	0.0529394	0.927088	0.815175	1.05437	0.927 (0.815 to 1.054)
finn-b-H7_AMD	ebi-a-GCST90001499	Activated & resting CD4 regulatory T cell %CD4 regulatory T cell || id:ebi-a-GCST90001499	|| id:finn-b-H7_AMD	Weighted mode	30	-0.00362795	0.0303325	0.90562	-0.0630797	0.0558238	0.996379	0.938869	1.05741	0.996 (0.939 to 1.057)
finn-b-H7_AMD	ebi-a-GCST90001512	CD25++ CD45RA- CD4 not regulatory T cell %T cell || id:ebi-a-GCST90001512	|| id:finn-b-H7_AMD	MR Egger	30	-0.0210329	0.0484937	0.667812	-0.11608	0.0740147	0.979187	0.890404	1.07682	0.979 (0.890 to 1.077)
finn-b-H7_AMD	ebi-a-GCST90001512	CD25++ CD45RA- CD4 not regulatory T cell %T cell || id:ebi-a-GCST90001512	|| id:finn-b-H7_AMD	Weighted median	30	-0.0158464	0.0378941	0.675818	-0.0901189	0.0584261	0.984278	0.913822	1.06017	0.984 (0.914 to 1.060)
finn-b-H7_AMD	ebi-a-GCST90001512	CD25++ CD45RA- CD4 not regulatory T cell %T cell || id:ebi-a-GCST90001512	|| id:finn-b-H7_AMD	Inverse variance weighted	30	-0.0333016	0.0295051	0.259035	-0.0911315	0.0245283	0.967247	0.912898	1.02483	0.967 (0.913 to 1.025)
finn-b-H7_AMD	ebi-a-GCST90001512	CD25++ CD45RA- CD4 not regulatory T cell %T cell || id:ebi-a-GCST90001512	|| id:finn-b-H7_AMD	Simple mode	30	-0.123254	0.0769594	0.120094	-0.274095	0.0275861	0.884039	0.76026	1.02797	0.884 (0.760 to 1.028)
finn-b-H7_AMD	ebi-a-GCST90001512	CD25++ CD45RA- CD4 not regulatory T cell %T cell || id:ebi-a-GCST90001512	|| id:finn-b-H7_AMD	Weighted mode	30	-0.0192313	0.0318432	0.550582	-0.081644	0.0431815	0.980952	0.9216	1.04413	0.981 (0.922 to 1.044)
finn-b-H7_AMD	ebi-a-GCST90001535	CD45RA- CD4+ T cell %CD4+ T cell || id:ebi-a-GCST90001535	|| id:finn-b-H7_AMD	MR Egger	30	0.0554009	0.0364529	0.139775	-0.0160468	0.126849	1.05696	0.984081	1.13525	1.057 (0.984 to 1.135)
finn-b-H7_AMD	ebi-a-GCST90001535	CD45RA- CD4+ T cell %CD4+ T cell || id:ebi-a-GCST90001535	|| id:finn-b-H7_AMD	Weighted median	30	0.0224548	0.0300652	0.455142	-0.036473	0.0813826	1.02271	0.964184	1.08479	1.023 (0.964 to 1.085)
finn-b-H7_AMD	ebi-a-GCST90001535	CD45RA- CD4+ T cell %CD4+ T cell || id:ebi-a-GCST90001535	|| id:finn-b-H7_AMD	Inverse variance weighted	30	0.00212607	0.0225471	0.924875	-0.0420663	0.0463184	1.00213	0.958806	1.04741	1.002 (0.959 to 1.047)
finn-b-H7_AMD	ebi-a-GCST90001535	CD45RA- CD4+ T cell %CD4+ T cell || id:ebi-a-GCST90001535	|| id:finn-b-H7_AMD	Simple mode	30	-0.149072	0.0673616	0.0349231	-0.281101	-0.0170434	0.861507	0.754952	0.983101	0.862 (0.755 to 0.983)
finn-b-H7_AMD	ebi-a-GCST90001535	CD45RA- CD4+ T cell %CD4+ T cell || id:ebi-a-GCST90001535	|| id:finn-b-H7_AMD	Weighted mode	30	0.0299179	0.0265677	0.269355	-0.0221547	0.0819905	1.03037	0.978089	1.08545	1.030 (0.978 to 1.085)
finn-b-H7_AMD	ebi-a-GCST90001543	Effector Memory CD4+ T cell %CD4+ T cell || id:ebi-a-GCST90001543	|| id:finn-b-H7_AMD	MR Egger	30	0.0404333	0.036948	0.283135	-0.0319848	0.112852	1.04126	0.968521	1.11947	1.041 (0.969 to 1.119)
finn-b-H7_AMD	ebi-a-GCST90001543	Effector Memory CD4+ T cell %CD4+ T cell || id:ebi-a-GCST90001543	|| id:finn-b-H7_AMD	Weighted median	30	0.0379529	0.0302283	0.209282	-0.0212946	0.0972004	1.03868	0.978931	1.10208	1.039 (0.979 to 1.102)
finn-b-H7_AMD	ebi-a-GCST90001543	Effector Memory CD4+ T cell %CD4+ T cell || id:ebi-a-GCST90001543	|| id:finn-b-H7_AMD	Inverse variance weighted	30	0.0185405	0.0228534	0.417204	-0.0262521	0.0633332	1.01871	0.974089	1.06538	1.019 (0.974 to 1.065)
finn-b-H7_AMD	ebi-a-GCST90001543	Effector Memory CD4+ T cell %CD4+ T cell || id:ebi-a-GCST90001543	|| id:finn-b-H7_AMD	Simple mode	30	0.0088565	0.0579599	0.879611	-0.104745	0.122458	1.0089	0.900554	1.13027	1.009 (0.901 to 1.130)
finn-b-H7_AMD	ebi-a-GCST90001543	Effector Memory CD4+ T cell %CD4+ T cell || id:ebi-a-GCST90001543	|| id:finn-b-H7_AMD	Weighted mode	30	0.0323058	0.0279569	0.257295	-0.0224898	0.0871014	1.03283	0.977761	1.09101	1.033 (0.978 to 1.091)
finn-b-H7_AMD	ebi-a-GCST90001547	Terminally Differentiated CD4+ T cell %T cell || id:ebi-a-GCST90001547	|| id:finn-b-H7_AMD	MR Egger	30	-0.0430744	0.0427564	0.322352	-0.126877	0.0407281	0.95784	0.880842	1.04157	0.958 (0.881 to 1.042)
finn-b-H7_AMD	ebi-a-GCST90001547	Terminally Differentiated CD4+ T cell %T cell || id:ebi-a-GCST90001547	|| id:finn-b-H7_AMD	Weighted median	30	0.00518537	0.0335675	0.877235	-0.060607	0.0709777	1.0052	0.941193	1.07356	1.005 (0.941 to 1.074)
finn-b-H7_AMD	ebi-a-GCST90001547	Terminally Differentiated CD4+ T cell %T cell || id:ebi-a-GCST90001547	|| id:finn-b-H7_AMD	Inverse variance weighted	30	0.0191359	0.027495	0.486444	-0.0347543	0.0730261	1.01932	0.965843	1.07576	1.019 (0.966 to 1.076)
finn-b-H7_AMD	ebi-a-GCST90001547	Terminally Differentiated CD4+ T cell %T cell || id:ebi-a-GCST90001547	|| id:finn-b-H7_AMD	Simple mode	30	0.044552	0.0653899	0.501068	-0.0836121	0.172716	1.04556	0.919788	1.18853	1.046 (0.920 to 1.189)
finn-b-H7_AMD	ebi-a-GCST90001547	Terminally Differentiated CD4+ T cell %T cell || id:ebi-a-GCST90001547	|| id:finn-b-H7_AMD	Weighted mode	30	0.00585017	0.0289671	0.841358	-0.0509253	0.0626256	1.00587	0.95035	1.06463	1.006 (0.950 to 1.065)
finn-b-H7_AMD	ebi-a-GCST90001670	CD39+ CD8+ T cell %T cell || id:ebi-a-GCST90001670	|| id:finn-b-H7_AMD	MR Egger	30	-0.063968	0.0391688	0.113637	-0.140739	0.0128029	0.938035	0.868716	1.01289	0.938 (0.869 to 1.013)
finn-b-H7_AMD	ebi-a-GCST90001670	CD39+ CD8+ T cell %T cell || id:ebi-a-GCST90001670	|| id:finn-b-H7_AMD	Weighted median	30	-0.0169194	0.0360959	0.639259	-0.0876674	0.0538286	0.983223	0.916065	1.0553	0.983 (0.916 to 1.055)
finn-b-H7_AMD	ebi-a-GCST90001670	CD39+ CD8+ T cell %T cell || id:ebi-a-GCST90001670	|| id:finn-b-H7_AMD	Inverse variance weighted	30	-0.000667891	0.0242399	0.978018	-0.0481781	0.0468423	0.999332	0.952964	1.04796	0.999 (0.953 to 1.048)
finn-b-H7_AMD	ebi-a-GCST90001670	CD39+ CD8+ T cell %T cell || id:ebi-a-GCST90001670	|| id:finn-b-H7_AMD	Simple mode	30	0.0174307	0.0764656	0.821281	-0.132442	0.167303	1.01758	0.875954	1.18211	1.018 (0.876 to 1.182)
finn-b-H7_AMD	ebi-a-GCST90001670	CD39+ CD8+ T cell %T cell || id:ebi-a-GCST90001670	|| id:finn-b-H7_AMD	Weighted mode	30	-0.0137922	0.0338064	0.686288	-0.0800527	0.0524683	0.986302	0.923068	1.05387	0.986 (0.923 to 1.054)
finn-b-H7_AMD	ebi-a-GCST90001671	CD39+ CD8+ T cell %CD8+ T cell || id:ebi-a-GCST90001671	|| id:finn-b-H7_AMD	MR Egger	30	-0.0860345	0.0392266	0.0367562	-0.162919	-0.00915037	0.917563	0.84966	0.990891	0.918 (0.850 to 0.991)
finn-b-H7_AMD	ebi-a-GCST90001671	CD39+ CD8+ T cell %CD8+ T cell || id:ebi-a-GCST90001671	|| id:finn-b-H7_AMD	Weighted median	30	-0.0749527	0.0364801	0.0399157	-0.146454	-0.00345176	0.927787	0.863766	0.996554	0.928 (0.864 to 0.997)
finn-b-H7_AMD	ebi-a-GCST90001671	CD39+ CD8+ T cell %CD8+ T cell || id:ebi-a-GCST90001671	|| id:finn-b-H7_AMD	Inverse variance weighted	30	-0.0206737	0.0248741	0.405899	-0.069427	0.0280796	0.979539	0.932928	1.02848	0.980 (0.933 to 1.028)
finn-b-H7_AMD	ebi-a-GCST90001671	CD39+ CD8+ T cell %CD8+ T cell || id:ebi-a-GCST90001671	|| id:finn-b-H7_AMD	Simple mode	30	-0.00434839	0.0715464	0.951954	-0.144579	0.135882	0.995661	0.865386	1.14555	0.996 (0.865 to 1.146)
finn-b-H7_AMD	ebi-a-GCST90001671	CD39+ CD8+ T cell %CD8+ T cell || id:ebi-a-GCST90001671	|| id:finn-b-H7_AMD	Weighted mode	30	-0.036597	0.0328228	0.27401	-0.10093	0.0277356	0.964065	0.903997	1.02812	0.964 (0.904 to 1.028)
finn-b-H7_AMD	ebi-a-GCST90001691	CD28+ CD45RA- CD8+ T cell %T cell || id:ebi-a-GCST90001691	|| id:finn-b-H7_AMD	MR Egger	30	0.0620708	0.0396019	0.128262	-0.015549	0.139691	1.06404	0.984571	1.14992	1.064 (0.985 to 1.150)
finn-b-H7_AMD	ebi-a-GCST90001691	CD28+ CD45RA- CD8+ T cell %T cell || id:ebi-a-GCST90001691	|| id:finn-b-H7_AMD	Weighted median	30	0.0393751	0.035189	0.263157	-0.0295954	0.108346	1.04016	0.970838	1.11443	1.040 (0.971 to 1.114)
finn-b-H7_AMD	ebi-a-GCST90001691	CD28+ CD45RA- CD8+ T cell %T cell || id:ebi-a-GCST90001691	|| id:finn-b-H7_AMD	Inverse variance weighted	30	0.00470068	0.0254807	0.853637	-0.0452415	0.0546429	1.00471	0.955767	1.05616	1.005 (0.956 to 1.056)
finn-b-H7_AMD	ebi-a-GCST90001691	CD28+ CD45RA- CD8+ T cell %T cell || id:ebi-a-GCST90001691	|| id:finn-b-H7_AMD	Simple mode	30	0.0484663	0.064076	0.455518	-0.0771228	0.174055	1.04966	0.925776	1.19012	1.050 (0.926 to 1.190)
finn-b-H7_AMD	ebi-a-GCST90001691	CD28+ CD45RA- CD8+ T cell %T cell || id:ebi-a-GCST90001691	|| id:finn-b-H7_AMD	Weighted mode	30	0.0375662	0.0308641	0.23336	-0.0229274	0.0980598	1.03828	0.977333	1.10303	1.038 (0.977 to 1.103)
finn-b-H7_AMD	ebi-a-GCST90001735	CD19 on IgD- CD38dim B cell || id:ebi-a-GCST90001735	|| id:finn-b-H7_AMD	MR Egger	30	-0.028999	0.0405561	0.480508	-0.108489	0.050491	0.971417	0.897189	1.05179	0.971 (0.897 to 1.052)
finn-b-H7_AMD	ebi-a-GCST90001735	CD19 on IgD- CD38dim B cell || id:ebi-a-GCST90001735	|| id:finn-b-H7_AMD	Weighted median	30	-0.00527331	0.0363216	0.884566	-0.0764636	0.065917	0.994741	0.926387	1.06814	0.995 (0.926 to 1.068)
finn-b-H7_AMD	ebi-a-GCST90001735	CD19 on IgD- CD38dim B cell || id:ebi-a-GCST90001735	|| id:finn-b-H7_AMD	Inverse variance weighted	30	-0.00357182	0.0249158	0.886009	-0.0524068	0.0452632	0.996435	0.948943	1.0463	0.996 (0.949 to 1.046)
finn-b-H7_AMD	ebi-a-GCST90001735	CD19 on IgD- CD38dim B cell || id:ebi-a-GCST90001735	|| id:finn-b-H7_AMD	Simple mode	30	0.110718	0.0710114	0.129805	-0.028464	0.249901	1.11708	0.971937	1.2839	1.117 (0.972 to 1.284)
finn-b-H7_AMD	ebi-a-GCST90001735	CD19 on IgD- CD38dim B cell || id:ebi-a-GCST90001735	|| id:finn-b-H7_AMD	Weighted mode	30	-0.0129833	0.0310991	0.679401	-0.0739376	0.0479709	0.987101	0.92873	1.04914	0.987 (0.929 to 1.049)
finn-b-H7_AMD	ebi-a-GCST90001828	IgD on transitional B cell || id:ebi-a-GCST90001828	|| id:finn-b-H7_AMD	MR Egger	30	0.0136186	0.0418761	0.747437	-0.0684584	0.0956957	1.01371	0.933832	1.10042	1.014 (0.934 to 1.100)
finn-b-H7_AMD	ebi-a-GCST90001828	IgD on transitional B cell || id:ebi-a-GCST90001828	|| id:finn-b-H7_AMD	Weighted median	30	-0.032785	0.0344218	0.340869	-0.100252	0.0346817	0.967747	0.90461	1.03529	0.968 (0.905 to 1.035)
finn-b-H7_AMD	ebi-a-GCST90001828	IgD on transitional B cell || id:ebi-a-GCST90001828	|| id:finn-b-H7_AMD	Inverse variance weighted	30	0.00376076	0.0254751	0.882639	-0.0461705	0.053692	1.00377	0.954879	1.05516	1.004 (0.955 to 1.055)
finn-b-H7_AMD	ebi-a-GCST90001828	IgD on transitional B cell || id:ebi-a-GCST90001828	|| id:finn-b-H7_AMD	Simple mode	30	-0.0299715	0.0644148	0.645199	-0.156225	0.0962815	0.970473	0.855367	1.10107	0.970 (0.855 to 1.101)
finn-b-H7_AMD	ebi-a-GCST90001828	IgD on transitional B cell || id:ebi-a-GCST90001828	|| id:finn-b-H7_AMD	Weighted mode	30	-0.0117056	0.0317365	0.714928	-0.0739091	0.0504979	0.988363	0.928756	1.05179	0.988 (0.929 to 1.052)
finn-b-H7_AMD	ebi-a-GCST90001984	HLA DR on CD14- CD16+ monocyte || id:ebi-a-GCST90001984	|| id:finn-b-H7_AMD	MR Egger	30	0.0589997	0.0522027	0.267979	-0.0433176	0.161317	1.06077	0.957607	1.17506	1.061 (0.958 to 1.175)
finn-b-H7_AMD	ebi-a-GCST90001984	HLA DR on CD14- CD16+ monocyte || id:ebi-a-GCST90001984	|| id:finn-b-H7_AMD	Weighted median	30	0.0621052	0.0316408	0.0496668	8.93171e-05	0.124121	1.06407	1.00009	1.13215	1.064 (1.000 to 1.132)
finn-b-H7_AMD	ebi-a-GCST90001984	HLA DR on CD14- CD16+ monocyte || id:ebi-a-GCST90001984	|| id:finn-b-H7_AMD	Inverse variance weighted	30	0.0124731	0.0324462	0.700665	-0.0511215	0.0760676	1.01255	0.950163	1.07904	1.013 (0.950 to 1.079)
finn-b-H7_AMD	ebi-a-GCST90001984	HLA DR on CD14- CD16+ monocyte || id:ebi-a-GCST90001984	|| id:finn-b-H7_AMD	Simple mode	30	0.049038	0.0636427	0.447223	-0.0757017	0.173778	1.05026	0.927093	1.18979	1.050 (0.927 to 1.190)
finn-b-H7_AMD	ebi-a-GCST90001984	HLA DR on CD14- CD16+ monocyte || id:ebi-a-GCST90001984	|| id:finn-b-H7_AMD	Weighted mode	30	0.0573991	0.0302479	0.0677419	-0.00188676	0.116685	1.05908	0.998115	1.12377	1.059 (0.998 to 1.124)
finn-b-H7_AMD	ebi-a-GCST90002007	HLA DR on CD14+ CD16+ monocyte || id:ebi-a-GCST90002007	|| id:finn-b-H7_AMD	MR Egger	30	0.0555881	0.0395618	0.170991	-0.0219529	0.133129	1.05716	0.978286	1.1424	1.057 (0.978 to 1.142)
finn-b-H7_AMD	ebi-a-GCST90002007	HLA DR on CD14+ CD16+ monocyte || id:ebi-a-GCST90002007	|| id:finn-b-H7_AMD	Weighted median	30	0.0558857	0.0332987	0.0932854	-0.0093797	0.121151	1.05748	0.990664	1.1288	1.057 (0.991 to 1.129)
finn-b-H7_AMD	ebi-a-GCST90002007	HLA DR on CD14+ CD16+ monocyte || id:ebi-a-GCST90002007	|| id:finn-b-H7_AMD	Inverse variance weighted	30	0.0238198	0.0244836	0.330608	-0.024168	0.0718077	1.02411	0.976122	1.07445	1.024 (0.976 to 1.074)
finn-b-H7_AMD	ebi-a-GCST90002007	HLA DR on CD14+ CD16+ monocyte || id:ebi-a-GCST90002007	|| id:finn-b-H7_AMD	Simple mode	30	0.0545979	0.0636875	0.39832	-0.0702296	0.179425	1.05612	0.93218	1.19653	1.056 (0.932 to 1.197)
finn-b-H7_AMD	ebi-a-GCST90002007	HLA DR on CD14+ CD16+ monocyte || id:ebi-a-GCST90002007	|| id:finn-b-H7_AMD	Weighted mode	30	0.0480247	0.0310948	0.13332	-0.0129211	0.10897	1.0492	0.987162	1.11513	1.049 (0.987 to 1.115)
finn-b-H7_AMD	ebi-a-GCST90002099	CD4RA on Terminally Differentiated CD4+ T cell || id:ebi-a-GCST90002099	|| id:finn-b-H7_AMD	MR Egger	30	-0.0795924	0.0417788	0.0670859	-0.161479	0.002294	0.923493	0.850885	1.0023	0.923 (0.851 to 1.002)
finn-b-H7_AMD	ebi-a-GCST90002099	CD4RA on Terminally Differentiated CD4+ T cell || id:ebi-a-GCST90002099	|| id:finn-b-H7_AMD	Weighted median	30	-0.0388855	0.0369053	0.29204	-0.11122	0.0334488	0.961861	0.894742	1.03401	0.962 (0.895 to 1.034)
finn-b-H7_AMD	ebi-a-GCST90002099	CD4RA on Terminally Differentiated CD4+ T cell || id:ebi-a-GCST90002099	|| id:finn-b-H7_AMD	Inverse variance weighted	30	-0.0281794	0.0257561	0.273918	-0.0786613	0.0223026	0.972214	0.924353	1.02255	0.972 (0.924 to 1.023)
finn-b-H7_AMD	ebi-a-GCST90002099	CD4RA on Terminally Differentiated CD4+ T cell || id:ebi-a-GCST90002099	|| id:finn-b-H7_AMD	Simple mode	30	0.0196445	0.0765577	0.799301	-0.130409	0.169698	1.01984	0.877737	1.18495	1.020 (0.878 to 1.185)
finn-b-H7_AMD	ebi-a-GCST90002099	CD4RA on Terminally Differentiated CD4+ T cell || id:ebi-a-GCST90002099	|| id:finn-b-H7_AMD	Weighted mode	30	-0.0428842	0.0337394	0.213814	-0.109013	0.0232449	0.958022	0.896718	1.02352	0.958 (0.897 to 1.024)
finn-b-H7_AMD	ebi-a-GCST90002102	CD45RA on resting CD4 regulatory T cell || id:ebi-a-GCST90002102	|| id:finn-b-H7_AMD	MR Egger	30	-0.0343035	0.0397429	0.395396	-0.1122	0.0435926	0.966278	0.893866	1.04456	0.966 (0.894 to 1.045)
finn-b-H7_AMD	ebi-a-GCST90002102	CD45RA on resting CD4 regulatory T cell || id:ebi-a-GCST90002102	|| id:finn-b-H7_AMD	Weighted median	30	-0.0198012	0.0322081	0.538693	-0.0829291	0.0433266	0.980394	0.920416	1.04428	0.980 (0.920 to 1.044)
finn-b-H7_AMD	ebi-a-GCST90002102	CD45RA on resting CD4 regulatory T cell || id:ebi-a-GCST90002102	|| id:finn-b-H7_AMD	Inverse variance weighted	30	-0.0327227	0.0245197	0.182023	-0.0807813	0.0153358	0.967807	0.922395	1.01545	0.968 (0.922 to 1.015)
finn-b-H7_AMD	ebi-a-GCST90002102	CD45RA on resting CD4 regulatory T cell || id:ebi-a-GCST90002102	|| id:finn-b-H7_AMD	Simple mode	30	0.0179159	0.0662603	0.788778	-0.111954	0.147786	1.01808	0.894085	1.15926	1.018 (0.894 to 1.159)
finn-b-H7_AMD	ebi-a-GCST90002102	CD45RA on resting CD4 regulatory T cell || id:ebi-a-GCST90002102	|| id:finn-b-H7_AMD	Weighted mode	30	-0.0218814	0.0310056	0.48599	-0.0826524	0.0388896	0.978356	0.920671	1.03966	0.978 (0.921 to 1.040)
finn-b-H7_AMD	ebi-a-GCST90002110	HLA DR on CD33dim HLA DR+ CD11b+ || id:ebi-a-GCST90002110	|| id:finn-b-H7_AMD	MR Egger	30	0.0913205	0.0675608	0.187298	-0.0410988	0.22374	1.09562	0.959734	1.25075	1.096 (0.960 to 1.251)
finn-b-H7_AMD	ebi-a-GCST90002110	HLA DR on CD33dim HLA DR+ CD11b+ || id:ebi-a-GCST90002110	|| id:finn-b-H7_AMD	Weighted median	30	0.058256	0.048028	0.225146	-0.035879	0.152391	1.05999	0.964757	1.16462	1.060 (0.965 to 1.165)
finn-b-H7_AMD	ebi-a-GCST90002110	HLA DR on CD33dim HLA DR+ CD11b+ || id:ebi-a-GCST90002110	|| id:finn-b-H7_AMD	Inverse variance weighted	30	0.0422363	0.0417146	0.311296	-0.0395243	0.123997	1.04314	0.961247	1.13201	1.043 (0.961 to 1.132)
finn-b-H7_AMD	ebi-a-GCST90002110	HLA DR on CD33dim HLA DR+ CD11b+ || id:ebi-a-GCST90002110	|| id:finn-b-H7_AMD	Simple mode	30	0.0336666	0.0989114	0.73603	-0.1602	0.227533	1.03424	0.851974	1.2555	1.034 (0.852 to 1.255)
finn-b-H7_AMD	ebi-a-GCST90002110	HLA DR on CD33dim HLA DR+ CD11b+ || id:ebi-a-GCST90002110	|| id:finn-b-H7_AMD	Weighted mode	30	0.070812	0.043875	0.117368	-0.0151829	0.156807	1.07338	0.984932	1.16977	1.073 (0.985 to 1.170)
